# Supplementary material for: HOPX Plays a Critical Role in Antiretroviral Drugs Induced Epigenetic Modification and Cardiac Hypertrophy
Source: Cells. 2021 Dec 8;10(12):3458. doi: 10.3390/cells10123458 (PMC8700328; doi:10.3390/cells10123458)
Supplement: Supplementary file 1 [file cells-10-03458-s001.zip]

Archive with 6 entries (6 files):
- Supplementary Table S1.xlsx
- Supplementary Table S2.xlsx
- Supplementary Table S3.xlsx
- Supplementary Table S4.xls
- Supplementary Table S5.pdf
- Supplementary Table S6.pdf
