# Supplementary material for: HOPX Plays a Critical Role in Antiretroviral Drugs Induced Epigenetic Modification and Cardiac Hypertrophy
Source: Cells. 2021 Dec 8;10(12):3458. doi: 10.3390/cells10123458 (PMC8700328; doi:10.3390/cells10123458)
Supplement: Supplementary file 1 [file cells-10-03458-s001.zip › Supplementary Table S1.xlsx]

## Sheet: ARTvsControl_DEG_all (2)
Gene_ID	GeneName	log2FoldChange	pvalue	padj
ENSRNOG00000011427	Hr	-2.1653	3.8244e-100	5.0432e-96
ENSRNOG00000053047	Top2a	-1.055	1.8747e-60	1.2361e-56
ENSRNOG00000012772	Nqo1	1.2077	1.1108e-54	4.8825e-51
ENSRNOG00000013057	Prc1	-0.97022	8.721e-52	2.8282e-48
ENSRNOG00000054286	Rrm2	-1.2206	1.0724e-51	2.8282e-48
ENSRNOG00000006930	Casq1	-0.93561	2.8785e-51	6.3264e-48
ENSRNOG00000008115	Arhgap11a	-1.0785	1.878e-47	3.5379e-44
ENSRNOG00000012874	Rgma	-1.077	4.566e-44	7.5265e-41
ENSRNOG00000014343	Anln	-0.94929	1.516e-37	2.2213e-34
ENSRNOG00000024365	Ect2	-1.2032	2.1416e-37	2.8241e-34
ENSRNOG00000014426	Lox	-1.0077	3.5828e-37	4.2952e-34
ENSRNOG00000020097	Inha	-1.0564	1.6605e-35	1.8247e-32
ENSRNOG00000026053	Grem1	-1.5153	2.2375e-35	2.2697e-32
ENSRNOG00000011754	Myom2	0.76535	3.1667e-35	2.9828e-32
ENSRNOG00000017307	Prss23	-0.71737	1.0071e-34	8.8536e-32
ENSRNOG00000007290	Atp1a2	-1.2814	5.7043e-33	4.7014e-30
ENSRNOG00000059894	Hmmr	-1.0362	6.4123e-33	4.9741e-30
ENSRNOG00000056069	Kif11	-0.95982	2.4437e-32	1.7903e-29
ENSRNOG00000001082	Abcb9	-1.5343	4.4209e-31	3.0683e-28
ENSRNOG00000019500	Cyp1a1	1.6991	8.6242e-30	5.6864e-27
ENSRNOG00000045752	Rrm1	-0.65731	1.1181e-29	7.0208e-27
ENSRNOG00000001030	Tsc22d1	0.54425	2.0675e-29	1.2393e-26
ENSRNOG00000028137	Mki67	-0.83798	2.3455e-28	1.3448e-25
ENSRNOG00000015921	Esco2	-1.3246	3.1761e-28	1.7451e-25
ENSRNOG00000021256	Adra1d	-1.4432	3.6616e-28	1.8572e-25
ENSRNOG00000058539	Ccnb1	-0.99625	3.628e-28	1.8572e-25
ENSRNOG00000011777	Spag5	-0.91631	4.7507e-28	2.3203e-25
ENSRNOG00000024428	Kif20a	-0.81661	3.1846e-27	1.4999e-24
ENSRNOG00000009826	Bche	-1.0605	4.7375e-27	2.1543e-24
ENSRNOG00000015131	Ube2c	-1.0665	1.0191e-26	4.4794e-24
ENSRNOG00000060047	LOC108348083	-1.8458	8.4554e-26	3.5968e-23
ENSRNOG00000040287	Cyp1b1	0.66299	8.9964e-26	3.7073e-23
ENSRNOG00000015308	Pbk	-1.2358	9.9124e-26	3.9611e-23
ENSRNOG00000022325	Smc2	-0.75473	1.7896e-25	6.9409e-23
ENSRNOG00000029399	Bcam	-0.57767	3.2651e-25	1.2302e-22
ENSRNOG00000008450	LOC100359539	-1.0323	5.0367e-25	1.845e-22
ENSRNOG00000017628	Tagln	-0.5645	7.9474e-25	2.8325e-22
ENSRNOG00000020281	Kif22	-0.86236	1.1436e-24	3.9686e-22
ENSRNOG00000004479	Aurka	-1.0587	1.9744e-24	6.6761e-22
ENSRNOG00000002215	Mylk	-0.72746	2.3232e-24	7.6589e-22
ENSRNOG00000015904	Wfdc1	-0.90837	4.7945e-24	1.5421e-21
ENSRNOG00000028415	Cdc20	-0.81796	7.2173e-24	2.2661e-21
ENSRNOG00000005413	Creb3l1	0.67111	5.1094e-23	1.5669e-20
ENSRNOG00000016983	Myh7	0.49758	5.4371e-23	1.6295e-20
ENSRNOG00000016708	Necab3	-0.91478	8.7438e-23	2.5623e-20
ENSRNOG00000012827	Mlf1	-0.93809	1.0224e-22	2.931e-20
ENSRNOG00000009197	Asb4	-1.2024	1.1786e-22	3.3069e-20
ENSRNOG00000008697	Ccn3	-1.0009	7.4744e-22	2.0534e-19
ENSRNOG00000009503	Depdc1	-1.1556	1.7666e-21	4.7544e-19
ENSRNOG00000003209	Pcp4l1	-1.0032	3.0005e-21	7.9135e-19
ENSRNOG00000002459	Fbxo40	-0.82033	3.4233e-21	8.8516e-19
ENSRNOG00000000632	Cdk1	-0.86134	6.029e-21	1.5289e-18
ENSRNOG00000017259	Tacc3	-0.80214	6.1982e-21	1.5422e-18
ENSRNOG00000008720	Wbp1	1.6619	1.4131e-20	3.4508e-18
ENSRNOG00000020246	Myl9	-0.49548	1.8863e-20	4.5226e-18
ENSRNOG00000008027	Cavin4	-0.61338	3.4074e-20	8.0239e-18
ENSRNOG00000013774	Lmnb1	-0.68932	3.9203e-20	9.0698e-18
ENSRNOG00000015529	Cdca3	-0.80121	9.7281e-20	2.2118e-17
ENSRNOG00000057880	Myh11	-0.94498	1.0019e-19	2.2394e-17
ENSRNOG00000011921	Dusp4	0.54646	1.0638e-19	2.338e-17
ENSRNOG00000048166	Arhgap19	-1.0479	1.1506e-19	2.4875e-17
ENSRNOG00000007906	Bub1b	-0.8398	2.0132e-19	4.282e-17
ENSRNOG00000024650	Ckap2	-0.78791	2.8257e-19	5.9147e-17
ENSRNOG00000003388	Cenpf	-0.73844	4.4519e-19	9.1731e-17
ENSRNOG00000027736	Cnn1	-0.49334	1.2895e-18	2.6162e-16
ENSRNOG00000027894	Iqgap3	-0.86972	1.3582e-18	2.7137e-16
ENSRNOG00000016242	Fzd1	0.48044	1.4785e-18	2.9099e-16
ENSRNOG00000005936	Foxm1	-0.81906	1.9911e-18	3.8613e-16
ENSRNOG00000026143	Ckap2l	-0.96548	2.1096e-18	4.0318e-16
ENSRNOG00000039668	Col8a1	-0.50238	2.1992e-18	4.143e-16
ENSRNOG00000012051	Ncaph	-0.87844	2.7214e-18	5.0545e-16
ENSRNOG00000031431	Cdca8	-0.839	3.7543e-18	6.876e-16
ENSRNOG00000009339	Cenpe	-0.7045	8.8229e-18	1.5938e-15
ENSRNOG00000018815	Plk1	-0.80618	9.358e-18	1.6676e-15
ENSRNOG00000010872	Ckb	-0.63891	1.6999e-17	2.989e-15
ENSRNOG00000008165	Tpx2	-0.74006	1.8187e-17	3.1556e-15
ENSRNOG00000018237	Gstp1	0.55769	1.8818e-17	3.2228e-15
ENSRNOG00000025198	Gas2l3	-0.71706	2.9143e-17	4.927e-15
ENSRNOG00000020843	Ftl1	0.45133	4.4944e-17	7.5023e-15
ENSRNOG00000030183	Plod2	-0.69285	5.475e-17	9.0249e-15
ENSRNOG00000003715	Srpx2	-0.66118	7.6345e-17	1.2429e-14
ENSRNOG00000045636	Fasn	0.46202	1.0878e-16	1.7494e-14
ENSRNOG00000016326	Cx3cl1	-0.73019	1.2484e-16	1.9692e-14
ENSRNOG00000029535	Nrbp2	0.54804	1.2544e-16	1.9692e-14
ENSRNOG00000014080	Kif23	-0.8045	1.3014e-16	2.0049e-14
ENSRNOG00000017751	Arl6ip1	-0.59561	1.3075e-16	2.0049e-14
ENSRNOG00000015794	Fam83d	-0.87736	1.5761e-16	2.3889e-14
ENSRNOG00000010183	Gask1b	-0.5542	2.1657e-16	3.2454e-14
ENSRNOG00000019661	Gdf15	0.82417	2.4807e-16	3.6756e-14
ENSRNOG00000012835	Espl1	-0.87295	3.2892e-16	4.8195e-14
ENSRNOG00000000341	Nid2	-0.86051	3.34e-16	4.84e-14
ENSRNOG00000010170	Tubb4b	-0.46249	4.9746e-16	7.1305e-14
ENSRNOG00000019752	Slc29a1	-0.71296	6.046e-16	8.5729e-14
ENSRNOG00000010274	Smc4	-0.54805	8.8188e-16	1.2372e-13
ENSRNOG00000018929	Kif20b	-0.84909	1.0478e-15	1.4545e-13
ENSRNOG00000015423	Ccna2	-0.73696	1.1534e-15	1.5843e-13
ENSRNOG00000004487	Nek2	-0.97516	1.2987e-15	1.7655e-13
ENSRNOG00000018225	Tp53inp2	-0.39799	1.6776e-15	2.2574e-13
ENSRNOG00000015072	Ptgr1	0.6746	1.7742e-15	2.3632e-13
ENSRNOG00000010452	Cycs	-0.49752	3.0421e-15	4.0117e-13
ENSRNOG00000016752	Crispld2	-0.7458	3.925e-15	5.1246e-13
ENSRNOG00000016678	Angptl2	-0.54994	4.0338e-15	5.2151e-13
ENSRNOG00000012329	Saraf	0.43559	5.8876e-15	7.5378e-13
ENSRNOG00000001803	Dnajb11	-0.53429	6.0229e-15	7.6369e-13
ENSRNOG00000047786	NEWGENE_1308171	1.3931	7.1165e-15	8.9376e-13
ENSRNOG00000029401	Actg2	-0.76914	7.3013e-15	9.0832e-13
ENSRNOG00000027606	Neurl1b	-1.004	7.703e-15	9.4934e-13
ENSRNOG00000007483	Ccnf	-0.82958	8.9765e-15	1.0961e-12
ENSRNOG00000000479	Kifc1	-0.72131	9.4191e-15	1.1395e-12
ENSRNOG00000010841	Col8a2	-0.87269	9.8262e-15	1.178e-12
ENSRNOG00000033134	Mef2c	-0.63622	1.342e-14	1.5943e-12
ENSRNOG00000032778	Bub1	-0.67099	2.4898e-14	2.9315e-12
ENSRNOG00000038035	Kif4a	-0.80433	2.7231e-14	3.1779e-12
ENSRNOG00000016454	Nasp	-0.4932	2.8175e-14	3.2592e-12
ENSRNOG00000005038	Ube2t	-1.0297	3.0321e-14	3.4769e-12
ENSRNOG00000005659	Aurkb	-0.76288	3.4407e-14	3.9114e-12
ENSRNOG00000002667	Lamc2	-0.61248	4.2142e-14	4.7498e-12
ENSRNOG00000016377	Cep55	-0.88804	5.3018e-14	5.925e-12
ENSRNOG00000006996	Mms22l	-0.73202	6.6617e-14	7.3822e-12
ENSRNOG00000017767	Mrvi1	-0.86072	7.4501e-14	8.187e-12
ENSRNOG00000053086	Selenop	0.6905	8.1073e-14	8.8356e-12
ENSRNOG00000006052	Sulf2	-0.54359	8.4348e-14	9.1172e-12
ENSRNOG00000060703	Troap	-0.86903	1.0624e-13	1.1391e-11
ENSRNOG00000054474	Mastl	-0.87921	1.1194e-13	1.1905e-11
ENSRNOG00000016148	Gtse1	-0.63811	1.3069e-13	1.3787e-11
ENSRNOG00000013641	Myo7a	1.0045	1.4988e-13	1.5687e-11
ENSRNOG00000004921	Nusap1	-0.82469	1.8477e-13	1.9186e-11
ENSRNOG00000014215	Klf9	-0.60699	1.9092e-13	1.9669e-11
ENSRNOG00000027234	Zfp367	-0.64347	2.2399e-13	2.2897e-11
ENSRNOG00000020684	Vat1	0.42868	3.481e-13	3.5311e-11
ENSRNOG00000030269	Atp2b2	-1.2894	3.6123e-13	3.6363e-11
ENSRNOG00000019100	Kif2c	-0.68711	5.647e-13	5.6414e-11
ENSRNOG00000000082	Hltf	-0.54585	6.8037e-13	6.6799e-11
ENSRNOG00000011228	Layn	-1.0908	6.8335e-13	6.6799e-11
ENSRNOG00000019648	AABR07068316.1	-0.37518	6.8384e-13	6.6799e-11
ENSRNOG00000006723	Itga11	-0.69436	6.9768e-13	6.7419e-11
ENSRNOG00000049560	Glul	0.55961	7.0042e-13	6.7419e-11
ENSRNOG00000004232	G2e3	-0.75999	7.3006e-13	6.9763e-11
ENSRNOG00000015385	Pink1	0.52963	8.6033e-13	8.162e-11
ENSRNOG00000008481	Reep1	-0.71427	1.1504e-12	1.0836e-10
ENSRNOG00000020587	Efemp2	-0.47248	1.1594e-12	1.0844e-10
ENSRNOG00000002331	Aldh3a1	1.1293	1.5539e-12	1.4431e-10
ENSRNOG00000017481	Sucla2	-0.37664	1.582e-12	1.4589e-10
ENSRNOG00000053640	Kcng2	0.54107	1.6417e-12	1.5034e-10
ENSRNOG00000021670	Frem2	-0.86114	1.8857e-12	1.7149e-10
ENSRNOG00000007687	Sema7a	-0.8776	1.9197e-12	1.7307e-10
ENSRNOG00000014130	Cks2	-0.80968	1.9293e-12	1.7307e-10
ENSRNOG00000010721	Dlgap5	-0.66326	2.0344e-12	1.8127e-10
ENSRNOG00000010079	Car3	-0.94485	2.1202e-12	1.8764e-10
ENSRNOG00000053026	Shcbp1	-0.85969	2.256e-12	1.9833e-10
ENSRNOG00000021713	Kif18b	-0.79565	2.3483e-12	2.0508e-10
ENSRNOG00000012318	Aspm	-0.72684	2.5925e-12	2.2491e-10
ENSRNOG00000012415	Mpc1	-0.48582	2.6685e-12	2.3e-10
ENSRNOG00000056786	Piezo1	0.43689	3.0481e-12	2.6101e-10
ENSRNOG00000058470	Col12a1	-0.44468	3.3267e-12	2.8303e-10
ENSRNOG00000046468	Ptgfr	0.44501	4.0966e-12	3.4629e-10
ENSRNOG00000032929	Incenp	-0.65327	5.1597e-12	4.3338e-10
ENSRNOG00000048924	Islr	-0.68657	6.1958e-12	5.1711e-10
ENSRNOG00000004610	Lum	-0.46279	6.2758e-12	5.2049e-10
ENSRNOG00000046313	Basp1	0.44616	7.5431e-12	6.2169e-10
ENSRNOG00000011654	Plk4	-0.68848	1.1119e-11	9.1071e-10
ENSRNOG00000016103	Nkd2	-0.85124	1.1594e-11	9.4376e-10
ENSRNOG00000004420	Rad21	-0.35642	1.2389e-11	9.9816e-10
ENSRNOG00000029911	Cilp	-0.86404	1.2414e-11	9.9816e-10
ENSRNOG00000005269	Srl	-0.3667	1.2996e-11	1.0324e-09
ENSRNOG00000031789	Rangap1	-0.4396	1.2946e-11	1.0324e-09
ENSRNOG00000006151	Reg3b	0.9767	1.3509e-11	1.0603e-09
ENSRNOG00000030210	Fndc1	-1.0019	1.3446e-11	1.0603e-09
ENSRNOG00000012067	Fam111a	-0.43456	1.6733e-11	1.3057e-09
ENSRNOG00000020956	Bcat2	0.54691	1.7103e-11	1.3267e-09
ENSRNOG00000000413	Pln	0.36902	1.9465e-11	1.5011e-09
ENSRNOG00000060528	Cacna1g	0.56029	1.9966e-11	1.5307e-09
ENSRNOG00000029941	Grina	0.40043	2.4307e-11	1.8528e-09
ENSRNOG00000008986	Diaph3	-0.64284	2.7929e-11	2.1167e-09
ENSRNOG00000004699	Fibin	-0.76079	2.8662e-11	2.1598e-09
ENSRNOG00000013727	Ndc80	-0.74972	3.261e-11	2.4433e-09
ENSRNOG00000009450	Hcn4	0.77439	3.5397e-11	2.6372e-09
ENSRNOG00000004583	Mb	-0.54919	4.456e-11	3.3012e-09
ENSRNOG00000018113	AABR07028352.1	-0.80809	4.5581e-11	3.358e-09
ENSRNOG00000015948	Slc1a5	0.50571	4.7533e-11	3.4823e-09
ENSRNOG00000001005	Fcer2	-1.1654	5.1015e-11	3.7168e-09
ENSRNOG00000002129	Lrrc8b	-0.71007	6.5443e-11	4.7287e-09
ENSRNOG00000004697	Baalc	-0.79477	6.5621e-11	4.7287e-09
ENSRNOG00000008103	Mdh1	-0.42048	9.8628e-11	7.0685e-09
ENSRNOG00000022911	Hjurp	-0.62591	9.9862e-11	7.1183e-09
ENSRNOG00000011977	Sema5a	0.51964	1.0453e-10	7.4109e-09
ENSRNOG00000007743	Mgst1	0.7341	1.0629e-10	7.4956e-09
ENSRNOG00000053468	Tuba1b	-0.32811	1.0793e-10	7.5704e-09
ENSRNOG00000001469	Eln	-0.35734	1.2952e-10	9.0372e-09
ENSRNOG00000029055	Ttk	-0.71403	1.3316e-10	9.2423e-09
ENSRNOG00000012216	Tgfbi	-0.73214	1.4584e-10	1.0017e-08
ENSRNOG00000015275	Ska1	-0.86491	1.4529e-10	1.0017e-08
ENSRNOG00000016411	Rps12	0.36939	1.5482e-10	1.0578e-08
ENSRNOG00000016538	Itga8	-0.48888	1.6014e-10	1.0885e-08
ENSRNOG00000025302	Cdca2	-0.77586	1.9996e-10	1.3523e-08
ENSRNOG00000018487	Slc3a2	0.38102	2.2772e-10	1.5321e-08
ENSRNOG00000049361	Gas7	0.56774	2.3408e-10	1.5669e-08
ENSRNOG00000003357	Col3a1	-0.29189	2.4888e-10	1.6576e-08
ENSRNOG00000002378	Bpnt1	-0.52519	2.7479e-10	1.8209e-08
ENSRNOG00000001747	LOC100910732	0.7733	2.9045e-10	1.9151e-08
ENSRNOG00000002879	Psen2	0.39698	3.0706e-10	2.0145e-08
ENSRNOG00000045558	Cd34	-0.70924	3.4952e-10	2.2817e-08
ENSRNOG00000053288	Ank3	-0.34809	3.5657e-10	2.3163e-08
ENSRNOG00000036693	Slc25a10	-0.70866	3.6338e-10	2.3489e-08
ENSRNOG00000020531	Fen1	-0.74105	3.7954e-10	2.4414e-08
ENSRNOG00000057558	AC128792.2	0.58909	3.8844e-10	2.4866e-08
ENSRNOG00000002903	Specc1	-0.57894	4.7608e-10	3.0183e-08
ENSRNOG00000030238	Fndc5	-0.92496	4.7409e-10	3.0183e-08
ENSRNOG00000032813	Mdc1	-0.5229	4.837e-10	3.0519e-08
ENSRNOG00000012333	Kbtbd11	-1.0861	4.9515e-10	3.1093e-08
ENSRNOG00000020607	Bckdha	0.55697	5.0118e-10	3.1323e-08
ENSRNOG00000005376	Mad2l1	-0.69518	5.1277e-10	3.1896e-08
ENSRNOG00000009722	Chd3	-0.40314	5.3493e-10	3.3118e-08
ENSRNOG00000009079	Prkar2b	-0.44662	5.4016e-10	3.3285e-08
ENSRNOG00000051307	Aoc3	-0.7702	5.5498e-10	3.4039e-08
ENSRNOG00000012502	Stk17b	-0.65183	5.6635e-10	3.4576e-08
ENSRNOG00000001833	Mcm4	-0.52882	6.5585e-10	3.9856e-08
ENSRNOG00000001187	Oasl	0.95734	6.6588e-10	4.028e-08
ENSRNOG00000008943	Penk	-0.74171	7.136e-10	4.2969e-08
ENSRNOG00000020769	Crebrf	0.67035	9.4484e-10	5.6635e-08
ENSRNOG00000020533	Htra1	-0.32953	9.8832e-10	5.8973e-08
ENSRNOG00000001205	Agpat3	-0.38995	1.0184e-09	6.0493e-08
ENSRNOG00000010558	Ppif	-0.45301	1.0443e-09	6.1754e-08
ENSRNOG00000013179	Tinagl1	-0.66375	1.4824e-09	8.7272e-08
ENSRNOG00000006731	Spc25	-0.84298	1.5898e-09	9.2766e-08
ENSRNOG00000051620	Tspan9	-0.34172	1.586e-09	9.2766e-08
ENSRNOG00000013254	Dctn6	-0.43917	1.6834e-09	9.7795e-08
ENSRNOG00000002711	Nuf2	-0.70162	1.7522e-09	1.0134e-07
ENSRNOG00000002934	Atp1b1	-0.37025	1.8137e-09	1.0444e-07
ENSRNOG00000025502	Arhgef37	-0.84711	1.8743e-09	1.0746e-07
ENSRNOG00000022256	Cxcl10	1.0258	1.9456e-09	1.1107e-07
ENSRNOG00000048449	Itgb3	0.52078	1.9716e-09	1.1207e-07
ENSRNOG00000012325	Adk	-0.40988	1.9818e-09	1.1216e-07
ENSRNOG00000000826	Flot1	0.32792	1.9918e-09	1.1225e-07
ENSRNOG00000001524	Hat1	-0.57169	2.2944e-09	1.2875e-07
ENSRNOG00000002471	Polq	-0.95609	2.3454e-09	1.3105e-07
ENSRNOG00000016587	Ninj1	0.38309	2.4213e-09	1.3472e-07
ENSRNOG00000002403	Fam129a	0.44148	2.6227e-09	1.4532e-07
ENSRNOG00000058003	Spon1	0.54493	2.7481e-09	1.5163e-07
ENSRNOG00000012830	Paqr8	0.64166	2.8111e-09	1.5446e-07
ENSRNOG00000057501	Fam81a	-1.0053	2.8696e-09	1.5702e-07
ENSRNOG00000005924	Dstn	-0.36574	3.1341e-09	1.7078e-07
ENSRNOG00000024178	Cenpt	-0.75416	3.3615e-09	1.8242e-07
ENSRNOG00000057347	Cebpb	0.53007	3.4989e-09	1.891e-07
ENSRNOG00000031993	Prim1	-0.55995	3.5545e-09	1.9132e-07
ENSRNOG00000014928	Apba1	0.53579	3.6247e-09	1.943e-07
ENSRNOG00000004613	Gpm6b	-0.53764	3.7818e-09	2.0178e-07
ENSRNOG00000012060	Gucy1b1	-0.51139	3.7947e-09	2.0178e-07
ENSRNOG00000007367	2019-09-04	-0.73202	4.2028e-09	2.2258e-07
ENSRNOG00000013167	Hmgb2	-0.64033	4.6561e-09	2.456e-07
ENSRNOG00000007514	Sox12	0.44444	5.4135e-09	2.8441e-07
ENSRNOG00000016937	Mtfr1l	-0.29905	5.6829e-09	2.9738e-07
ENSRNOG00000025371	Spry1	0.53305	6.5855e-09	3.4326e-07
ENSRNOG00000009298	Fbxo44	-0.86447	7.1073e-09	3.6899e-07
ENSRNOG00000007895	Pdhb	-0.29181	8.4542e-09	4.372e-07
ENSRNOG00000014288	Fn1	0.26216	1.0429e-08	5.3721e-07
ENSRNOG00000012543	Mcm3	-0.55001	1.048e-08	5.3774e-07
ENSRNOG00000013994	Enpp1	-0.39879	1.0869e-08	5.5556e-07
ENSRNOG00000012457	Cyc1	-0.27774	1.0916e-08	5.5577e-07
ENSRNOG00000018937	Gstm2	0.396	1.0988e-08	5.5731e-07
ENSRNOG00000013262	Myl1	-0.91765	1.1077e-08	5.5968e-07
ENSRNOG00000019484	Slc6a9	0.44312	1.1122e-08	5.5981e-07
ENSRNOG00000003208	Ercc6l	-0.81264	1.1833e-08	5.9104e-07
ENSRNOG00000009785	Cdkn3	-0.64593	1.1788e-08	5.9104e-07
ENSRNOG00000008816	Gpnmb	0.37104	1.2086e-08	6.0144e-07
ENSRNOG00000021735	Akr1c15	0.71454	1.2345e-08	6.1201e-07
ENSRNOG00000001277	Mafk	0.45587	1.3412e-08	6.6243e-07
ENSRNOG00000011849	Ndufs1	-0.27251	1.3818e-08	6.7993e-07
ENSRNOG00000039183	Cip2a	-0.82121	1.4283e-08	7.0017e-07
ENSRNOG00000008956	Cdkn2c	-0.82564	1.4915e-08	7.2845e-07
ENSRNOG00000059538	Clec2g	-0.54126	1.5259e-08	7.4251e-07
ENSRNOG00000021802	Isg15	0.85546	1.6056e-08	7.784e-07
ENSRNOG00000000636	Rtkn2	-0.78049	1.6521e-08	7.9805e-07
ENSRNOG00000005577	Desi1	-0.47167	1.7695e-08	8.5163e-07
ENSRNOG00000013194	Rps6ka2	0.53636	1.8663e-08	8.9496e-07
ENSRNOG00000032885	LOC100363502	-0.53372	1.9795e-08	9.4578e-07
ENSRNOG00000006198	Prr11	-0.78567	1.9968e-08	9.506e-07
ENSRNOG00000019422	Egr1	0.62503	2.0302e-08	9.6304e-07
ENSRNOG00000021168	Anp32e	-0.37346	2.1072e-08	9.9599e-07
ENSRNOG00000010797	Esm1	-0.8303	2.1516e-08	1.0133e-06
ENSRNOG00000005390	Nup210	-0.48097	2.3494e-08	1.1025e-06
ENSRNOG00000010277	Idh3a	-0.33785	2.3963e-08	1.1202e-06
ENSRNOG00000053230	Fopnl	-0.46883	2.404e-08	1.1202e-06
ENSRNOG00000008176	Nppa	-0.28025	2.4279e-08	1.1273e-06
ENSRNOG00000048389	Fgf18	0.81061	2.444e-08	1.1308e-06
ENSRNOG00000007738	Hm13	0.38004	2.4902e-08	1.1482e-06
ENSRNOG00000020747	Nkx2-5	0.38497	2.6336e-08	1.2061e-06
ENSRNOG00000057760	Stil	-0.68618	2.6341e-08	1.2061e-06
ENSRNOG00000020829	Them4	-0.53507	2.8969e-08	1.3218e-06
ENSRNOG00000004516	Itgbl1	-0.69714	3.0015e-08	1.3648e-06
ENSRNOG00000004500	Myc	0.6075	3.067e-08	1.3851e-06
ENSRNOG00000016728	Tiam2	-0.84054	3.0594e-08	1.3851e-06
ENSRNOG00000001766	Tfrc	-0.90589	3.261e-08	1.4577e-06
ENSRNOG00000007292	Spdl1	-0.71958	3.2504e-08	1.4577e-06
ENSRNOG00000008471	Kif21b	0.52441	3.2557e-08	1.4577e-06
ENSRNOG00000009570	Pdxp	-0.74692	3.276e-08	1.4595e-06
ENSRNOG00000033658	Kntc1	-0.55696	3.3759e-08	1.4989e-06
ENSRNOG00000001193	Hsf2bp	-0.83904	3.9876e-08	1.7528e-06
ENSRNOG00000016249	Cep85	-0.66602	3.98e-08	1.7528e-06
ENSRNOG00000019568	Jund	0.48701	3.9795e-08	1.7528e-06
ENSRNOG00000016950	Otud1	0.61468	4.1037e-08	1.7979e-06
ENSRNOG00000058039	Acta2	-0.46932	4.2334e-08	1.8485e-06
ENSRNOG00000023093	Mis18bp1	-0.83787	4.343e-08	1.8901e-06
ENSRNOG00000005615	Gadd45a	0.47184	4.5535e-08	1.9687e-06
ENSRNOG00000015255	Haus3	-0.69226	4.5524e-08	1.9687e-06
ENSRNOG00000036695	Mrpl12	-0.39302	5.5866e-08	2.4075e-06
ENSRNOG00000026679	Scn4b	-0.8471	6.3325e-08	2.7201e-06
ENSRNOG00000021264	Pcna	-0.46517	6.4556e-08	2.764e-06
ENSRNOG00000016356	Got1	-0.43984	6.6317e-08	2.8302e-06
ENSRNOG00000010210	Slc7a11	0.61277	7.363e-08	3.1321e-06
ENSRNOG00000016526	Dsg2	0.40763	7.6763e-08	3.2549e-06
ENSRNOG00000009552	Serinc3	0.34513	7.9418e-08	3.3567e-06
ENSRNOG00000017073	Car9	-0.94356	8.1591e-08	3.4375e-06
ENSRNOG00000025910	Hccs	-0.46122	8.7942e-08	3.6933e-06
ENSRNOG00000008209	St3gal1	0.39121	9.149e-08	3.8301e-06
ENSRNOG00000046227	Tprg1l	0.3648	9.201e-08	3.8397e-06
ENSRNOG00000009867	Tgfb3	-0.51127	9.2556e-08	3.8503e-06
ENSRNOG00000009334	Knstrn	-0.62032	9.3163e-08	3.8633e-06
ENSRNOG00000023861	Snap91	-0.50007	9.494e-08	3.9247e-06
ENSRNOG00000025757	Myh6	-0.72435	9.7234e-08	4.0069e-06
ENSRNOG00000038572	Ncapg	-0.57189	1.0369e-07	4.2595e-06
ENSRNOG00000016534	Fam171a1	0.46675	1.0625e-07	4.3513e-06
ENSRNOG00000043866	AY172581.24	0.3519	1.0953e-07	4.4718e-06
ENSRNOG00000012094	Ltbp2	-0.36108	1.1122e-07	4.5266e-06
ENSRNOG00000046848	PCOLCE2	-0.73111	1.1378e-07	4.6169e-06
ENSRNOG00000020308	Ech1	0.52293	1.1457e-07	4.6345e-06
ENSRNOG00000042785	Sesn2	0.37803	1.1508e-07	4.6408e-06
ENSRNOG00000017428	Map1b	0.35039	1.1628e-07	4.675e-06
ENSRNOG00000011238	Tiparp	0.42384	1.1714e-07	4.6951e-06
ENSRNOG00000002746	Fstl1	-0.29451	1.1807e-07	4.7182e-06
ENSRNOG00000010071	RGD1560010	-0.79515	1.2185e-07	4.8544e-06
ENSRNOG00000001813	Dnm1l	-0.32962	1.2297e-07	4.8844e-06
ENSRNOG00000025383	Pdha1	-0.3661	1.2677e-07	5.02e-06
ENSRNOG00000007810	Gdf6	-0.50784	1.5919e-07	6.2778e-06
ENSRNOG00000029061	Hirip3	-0.47068	1.5948e-07	6.2778e-06
ENSRNOG00000018782	Gmnn	-0.72544	1.6249e-07	6.3772e-06
ENSRNOG00000020263	Atp1a3	-0.93646	1.6357e-07	6.4004e-06
ENSRNOG00000010666	Ccn5	-0.37755	1.6563e-07	6.4622e-06
ENSRNOG00000000498	Anks1a	-0.47594	1.7352e-07	6.7498e-06
ENSRNOG00000021669	Mybl1	-0.52265	1.7427e-07	6.759e-06
ENSRNOG00000001285	Atp2a2	-0.40543	1.7536e-07	6.7813e-06
ENSRNOG00000003597	Tuba4a	-0.31343	1.8439e-07	7.1098e-06
ENSRNOG00000028623	Agpat5	-0.49691	1.875e-07	7.2088e-06
ENSRNOG00000033772	Serpinb9	-0.51728	1.8886e-07	7.2399e-06
ENSRNOG00000026474	Cad	0.38252	1.9225e-07	7.3483e-06
ENSRNOG00000018325	Cnppd1	0.41948	1.9384e-07	7.3879e-06
ENSRNOG00000053753	AABR07070307.1	-0.61509	2.0062e-07	7.624e-06
ENSRNOG00000003031	Atp2b4	-0.5513	2.0384e-07	7.7244e-06
ENSRNOG00000004517	Igf1	-0.54401	2.0567e-07	7.7713e-06
ENSRNOG00000037211	Kif14	-0.7762	2.2311e-07	8.406e-06
ENSRNOG00000059878	Rad51ap1	-0.69209	2.2414e-07	8.4208e-06
ENSRNOG00000003703	Mcm6	-0.53276	2.3439e-07	8.781e-06
ENSRNOG00000025184	Prss35	-0.68231	2.354e-07	8.794e-06
ENSRNOG00000018338	Vwa1	-0.90666	2.41e-07	8.9776e-06
ENSRNOG00000012956	Tgm2	0.36651	2.4346e-07	9.0437e-06
ENSRNOG00000007350	Rac2	0.79209	2.5695e-07	9.518e-06
ENSRNOG00000043304	Apcdd1	-0.85763	2.7011e-07	9.9774e-06
ENSRNOG00000060594	Atn1	0.91414	2.8136e-07	1.0364e-05
ENSRNOG00000061379	C7	-0.43958	2.8985e-07	1.0647e-05
ENSRNOG00000009332	Rec114	0.84285	2.9313e-07	1.0737e-05
ENSRNOG00000056219	Olr1	-0.8037	3.1885e-07	1.1647e-05
ENSRNOG00000019831	Samd4b	0.33017	3.2333e-07	1.1778e-05
ENSRNOG00000021248	Cdc25b	-0.45864	3.2642e-07	1.1858e-05
ENSRNOG00000016271	Itm2b	0.28907	3.6769e-07	1.3321e-05
ENSRNOG00000021031	Grn	0.25726	3.8078e-07	1.3757e-05
ENSRNOG00000013598	Melk	-0.66934	3.8298e-07	1.3799e-05
ENSRNOG00000060100	Knl1	-0.67529	3.9042e-07	1.4029e-05
ENSRNOG00000014744	Pacs2	0.38028	3.9401e-07	1.4119e-05
ENSRNOG00000002343	Uchl1	0.49806	4.0725e-07	1.4554e-05
ENSRNOG00000025053	Lrp1	0.34966	4.0974e-07	1.4603e-05
ENSRNOG00000001515	Map3k20	-0.39324	4.2324e-07	1.5044e-05
ENSRNOG00000046345	Rpn1	0.24696	4.3236e-07	1.5327e-05
ENSRNOG00000023579	Tet2	-0.37354	4.4656e-07	1.5788e-05
ENSRNOG00000002105	Cdc7	-0.65887	4.6408e-07	1.6363e-05
ENSRNOG00000003147	Sqstm1	0.28882	4.8677e-07	1.7117e-05
ENSRNOG00000061216	Tubb5	-0.25296	5.6379e-07	1.9773e-05
ENSRNOG00000019400	Dag1	-0.25964	5.8394e-07	2.0425e-05
ENSRNOG00000001143	Cit	-0.37303	6.0073e-07	2.0957e-05
ENSRNOG00000050819	Birc5	-0.59431	6.0299e-07	2.0981e-05
ENSRNOG00000005670	Art4	-0.34178	6.3718e-07	2.2112e-05
ENSRNOG00000003653	Fh	-0.27335	6.4549e-07	2.2336e-05
ENSRNOG00000022980	Sdhd	-0.2995	6.4702e-07	2.2336e-05
ENSRNOG00000048088	Mest	0.60064	6.8174e-07	2.3473e-05
ENSRNOG00000042944	Cenpw	-0.72452	6.8934e-07	2.3673e-05
ENSRNOG00000021918	Cep76	-0.48971	7.2247e-07	2.4741e-05
ENSRNOG00000049695	Myh1	-0.87954	7.242e-07	2.4741e-05
ENSRNOG00000000142	Plxdc2	-0.49102	7.605e-07	2.5914e-05
ENSRNOG00000008246	Emilin1	-0.26656	7.7519e-07	2.6346e-05
ENSRNOG00000037449	Pole	-0.50163	7.8069e-07	2.6465e-05
ENSRNOG00000052343	Eif4e	-0.3398	7.9414e-07	2.6852e-05
ENSRNOG00000017328	Pter	-0.51181	8.5399e-07	2.8802e-05
ENSRNOG00000038366	Larp1b	-0.51939	8.6122e-07	2.8972e-05
ENSRNOG00000022934	AABR07066818.1	-0.57845	8.7698e-07	2.9427e-05
ENSRNOG00000005690	Lmcd1	-0.50296	8.892e-07	2.9761e-05
ENSRNOG00000010830	Slc25a4	-0.29251	9.1363e-07	3.0501e-05
ENSRNOG00000016166	Pdlim1	-0.31333	9.233e-07	3.0746e-05
ENSRNOG00000056836	Cav1	-0.38821	9.5647e-07	3.1771e-05
ENSRNOG00000017506	Cltb	0.30053	9.6472e-07	3.1895e-05
ENSRNOG00000033090	Ltbp1	-0.37846	9.6505e-07	3.1895e-05
ENSRNOG00000018293	Strip1	0.33058	1.0232e-06	3.3731e-05
ENSRNOG00000021776	Cenpc	-0.51665	1.0859e-06	3.571e-05
ENSRNOG00000017117	Ybx2	-0.78103	1.0894e-06	3.5735e-05
ENSRNOG00000051854	Enpep	-0.51584	1.0933e-06	3.5775e-05
ENSRNOG00000051548	Lmod1	-0.45856	1.11e-06	3.6232e-05
ENSRNOG00000061530	Fgf16	0.55548	1.1487e-06	3.7401e-05
ENSRNOG00000021179	Naa40	-0.3705	1.1718e-06	3.806e-05
ENSRNOG00000010208	Timp1	-0.36126	1.2e-06	3.8804e-05
ENSRNOG00000016828	Cmtm5	-0.86522	1.2006e-06	3.8804e-05
ENSRNOG00000046254	Adgre1	0.81479	1.2116e-06	3.9064e-05
ENSRNOG00000005998	Smoc1	-0.56269	1.2286e-06	3.9515e-05
ENSRNOG00000007706	Prkaa2	-0.32888	1.2608e-06	4.0452e-05
ENSRNOG00000004912	Itgav	-0.31905	1.2906e-06	4.131e-05
ENSRNOG00000007221	Dut	-0.4019	1.2991e-06	4.138e-05
ENSRNOG00000010701	Depdc1b	-0.79684	1.2961e-06	4.138e-05
ENSRNOG00000006067	Aifm1	-0.30997	1.3029e-06	4.1399e-05
ENSRNOG00000004078	Eno3	-0.4526	1.348e-06	4.2729e-05
ENSRNOG00000021025	Ppp2r5b	0.34888	1.3515e-06	4.2739e-05
ENSRNOG00000015878	Pif1	-0.84073	1.3808e-06	4.356e-05
ENSRNOG00000008465	Tmem176b	0.42963	1.411e-06	4.4407e-05
ENSRNOG00000024128	Aco2	-0.25699	1.4526e-06	4.5608e-05
ENSRNOG00000003163	Sdhc	-0.25233	1.5005e-06	4.6999e-05
ENSRNOG00000007325	Usp28	-0.32918	1.6023e-06	5.0071e-05
ENSRNOG00000003403	Slc35f5	0.30801	1.6182e-06	5.0448e-05
ENSRNOG00000018069	Ngdn	-0.5148	1.6908e-06	5.2585e-05
ENSRNOG00000004284	Btg1	0.30459	1.6952e-06	5.26e-05
ENSRNOG00000007319	Trib3	0.464	1.7202e-06	5.3251e-05
ENSRNOG00000005037	Kif18a	-0.72371	1.8088e-06	5.586e-05
ENSRNOG00000015880	Dpep1	-0.54069	1.8207e-06	5.6099e-05
ENSRNOG00000010205	Mturn	0.65815	1.8367e-06	5.6365e-05
ENSRNOG00000012980	Hyls1	-0.70711	1.8379e-06	5.6365e-05
ENSRNOG00000007946	Bcl2l1	0.32368	1.8798e-06	5.7516e-05
ENSRNOG00000002947	Dpt	-0.68137	2.0036e-06	6.1019e-05
ENSRNOG00000003947	Ntn1	0.61747	2.0015e-06	6.1019e-05
ENSRNOG00000018824	Slc7a5	0.30525	2.1033e-06	6.3909e-05
ENSRNOG00000008298	Dock7	0.35929	2.2205e-06	6.7313e-05
ENSRNOG00000048397	Sephs2	-0.4421	2.2455e-06	6.7916e-05
ENSRNOG00000031743	Gbp2	0.72883	2.3714e-06	7.156e-05
ENSRNOG00000023162	Car14	-0.58007	2.4203e-06	7.2868e-05
ENSRNOG00000004060	Calm1	-0.23343	2.5133e-06	7.5497e-05
ENSRNOG00000016494	Tmem204	-0.53324	2.6314e-06	7.8865e-05
ENSRNOG00000055241	AABR07053500.1	0.46432	2.7315e-06	8.1494e-05
ENSRNOG00000055564	RGD1564664	-0.7276	2.7299e-06	8.1494e-05
ENSRNOG00000019035	Trpm8	0.83867	2.7755e-06	8.262e-05
ENSRNOG00000014051	Pgrmc2	0.28574	2.8215e-06	8.38e-05
ENSRNOG00000031851	Ndufa4l2	-0.80002	2.8998e-06	8.5931e-05
ENSRNOG00000014336	Mcm5	-0.44536	2.924e-06	8.6455e-05
ENSRNOG00000000279	Rtn4ip1	-0.40206	3.082e-06	9.0924e-05
ENSRNOG00000020030	Crlf1	-0.54796	3.1257e-06	9.2006e-05
ENSRNOG00000018143	Hpdl	-0.49823	3.1563e-06	9.251e-05
ENSRNOG00000019489	Armt1	-0.44052	3.1569e-06	9.251e-05
ENSRNOG00000010370	Tnip1	0.32517	3.1856e-06	9.3146e-05
ENSRNOG00000015310	Lrrc32	-0.49814	3.193e-06	9.3155e-05
ENSRNOG00000019506	Dnajb2	0.32109	3.2275e-06	9.3954e-05
ENSRNOG00000049033	Racgap1	-0.60973	3.3897e-06	9.8459e-05
ENSRNOG00000014658	Zfp423	0.63399	3.6337e-06	0.00010485
ENSRNOG00000021318	Epas1	-0.34887	3.6323e-06	0.00010485
ENSRNOG00000056596	Alas1	-0.46085	3.6333e-06	0.00010485
ENSRNOG00000013148	Rad54l	-0.71527	3.6666e-06	0.00010557
ENSRNOG00000000122	Ak2	-0.35225	3.7112e-06	0.00010662
ENSRNOG00000026271	Tmem245	0.38071	3.9411e-06	0.00011298
ENSRNOG00000004640	Mtfp1	-0.77208	4.0013e-06	0.00011446
ENSRNOG00000033923	Aox2	0.82443	4.1025e-06	0.0001171
ENSRNOG00000004141	Vasn	0.29919	4.2331e-06	0.00012057
ENSRNOG00000039980	Slc25a5	-0.31905	4.334e-06	0.00012291
ENSRNOG00000059968	Jak2	0.37232	4.33e-06	0.00012291
ENSRNOG00000010386	H2afx	-0.34373	4.3776e-06	0.00012361
ENSRNOG00000038789	Cenpl	-0.66175	4.3689e-06	0.00012361
ENSRNOG00000011296	Cenpn	-0.531	4.4411e-06	0.00012514
ENSRNOG00000016818	Fgfr3	0.50775	4.487e-06	0.00012616
ENSRNOG00000043295	RGD1565033	0.44922	4.5207e-06	0.00012684
ENSRNOG00000017114	Synj2	-0.44067	4.5572e-06	0.00012759
ENSRNOG00000013160	Sash1	0.33327	4.779e-06	0.00013352
ENSRNOG00000008587	Tek	0.5067	4.8673e-06	0.0001357
ENSRNOG00000024689	Hopx	0.50557	4.8781e-06	0.00013571
ENSRNOG00000017783	Sfrp1	0.24653	4.8892e-06	0.00013574
ENSRNOG00000021285	Celsr1	0.39604	4.901e-06	0.00013578
ENSRNOG00000018281	Uqcrfs1	-0.23736	4.9426e-06	0.00013664
ENSRNOG00000010812	Osbpl6	-0.47075	5.4526e-06	0.00015042
ENSRNOG00000048812	Gpx1	-0.34095	5.6272e-06	0.00015492
ENSRNOG00000012802	Tenm3	0.32997	5.6875e-06	0.00015616
ENSRNOG00000020244	Perm1	-0.59008	5.696e-06	0.00015616
ENSRNOG00000020685	Atp12a	-0.74809	5.9427e-06	0.00016258
ENSRNOG00000006048	Ezh2	-0.4781	6.1166e-06	0.00016698
ENSRNOG00000049269	RGD1563294	-0.54665	6.1286e-06	0.00016698
ENSRNOG00000014029	Klhl13	-0.39054	6.1757e-06	0.00016792
ENSRNOG00000017156	Ankle1	-0.60707	6.2032e-06	0.00016832
ENSRNOG00000006118	Klf10	-0.4499	6.287e-06	0.00017024
ENSRNOG00000049075	Fabp5	0.33582	6.4184e-06	0.00017344
ENSRNOG00000054011	Tbc1d8b	-0.37082	6.5023e-06	0.00017535
ENSRNOG00000055300	Ncapd2	-0.3818	6.5751e-06	0.00017695
ENSRNOG00000021395	LOC100363452	0.35485	6.6026e-06	0.00017733
ENSRNOG00000005116	LOC108350502	-0.77199	6.6163e-06	0.00017734
ENSRNOG00000018630	Gapdh	-0.34987	6.8841e-06	0.00018414
ENSRNOG00000020385	Fads3	0.2625	7.1811e-06	0.0001917
ENSRNOG00000038365	Plekha2	-0.43196	7.2289e-06	0.00019258
ENSRNOG00000011949	Ndufb5	-0.28119	7.2863e-06	0.00019372
ENSRNOG00000014179	Rps2	0.25984	7.3723e-06	0.00019561
ENSRNOG00000014525	Hspd1	-0.24638	7.4445e-06	0.00019713
ENSRNOG00000008797	Tmpo	-0.27882	7.5206e-06	0.00019875
ENSRNOG00000018606	Olr59	-0.79109	7.6484e-06	0.00020172
ENSRNOG00000006947	Pdhx	-0.45744	7.7387e-06	0.00020369
ENSRNOG00000018598	Ankrd1	0.30239	7.8608e-06	0.00020637
ENSRNOG00000033741	Ankrd34a	-0.61724	7.8719e-06	0.00020637
ENSRNOG00000016214	Agl	-0.35403	7.9133e-06	0.00020664
ENSRNOG00000031890	Ncam1	0.30268	7.903e-06	0.00020664
ENSRNOG00000036742	Uqcrc2	-0.2317	8.0026e-06	0.00020856
ENSRNOG00000007546	Asns	0.3076	8.0225e-06	0.00020862
ENSRNOG00000009734	Akr1b8	0.33582	8.0368e-06	0.00020862
ENSRNOG00000002618	Ivns1abp	-0.26854	8.1856e-06	0.00021207
ENSRNOG00000000699	Selplg	0.51844	8.4537e-06	0.00021859
ENSRNOG00000005447	Ypel2	0.467	8.5431e-06	0.00022047
ENSRNOG00000025742	Lmnb2	-0.50932	8.6724e-06	0.00022337
ENSRNOG00000027491	Vldlr	-0.4052	8.7219e-06	0.0002242
ENSRNOG00000030101	Traip	-0.69437	8.7945e-06	0.00022563
ENSRNOG00000001984	Kcne1	-0.79102	8.8235e-06	0.00022593
ENSRNOG00000010635	Igfbp4	0.45515	9.0867e-06	0.00023222
ENSRNOG00000060728	Tuba1a	0.25459	9.1165e-06	0.00023253
ENSRNOG00000018434	Stab1	0.62731	9.1545e-06	0.00023305
ENSRNOG00000009068	Phlda3	0.24906	9.2278e-06	0.00023396
ENSRNOG00000016731	Tpm2	-0.27716	9.2436e-06	0.00023396
ENSRNOG00000047314	Tk1	-0.40266	9.2391e-06	0.00023396
ENSRNOG00000008040	Pimreg	-0.54342	9.4812e-06	0.00023952
ENSRNOG00000003134	Slc4a4	-0.52443	9.5475e-06	0.00024073
ENSRNOG00000020876	Bax	0.32587	9.6292e-06	0.00024233
ENSRNOG00000009155	Ndufs3	-0.2765	9.7944e-06	0.00024555
ENSRNOG00000019550	Slc11a2	-0.30668	9.7942e-06	0.00024555
ENSRNOG00000001304	Bcr	-0.32936	9.8316e-06	0.00024601
ENSRNOG00000005115	Asf1b	-0.59234	9.8629e-06	0.00024633
ENSRNOG00000024632	Atf6	0.28436	9.9024e-06	0.00024685
ENSRNOG00000050071	Cdc45	-0.56601	1.0116e-05	0.00025169
ENSRNOG00000010819	Hspa4l	-0.61578	1.0218e-05	0.00025376
ENSRNOG00000011060	Unc119	0.27835	1.0292e-05	0.0002551
ENSRNOG00000053875	Nacad	-0.54448	1.0695e-05	0.0002646
ENSRNOG00000019987	Scand1	0.30141	1.0892e-05	0.00026898
ENSRNOG00000039666	Srpx	-0.47603	1.1088e-05	0.00027329
ENSRNOG00000014604	Sigmar1	0.31639	1.1128e-05	0.00027377
ENSRNOG00000030127	Eml2	0.35656	1.1195e-05	0.00027491
ENSRNOG00000005465	Kcnmb1	-0.7185	1.1785e-05	0.00028886
ENSRNOG00000015035	Myo7b	-0.77331	1.1874e-05	0.0002905
ENSRNOG00000021678	Alkbh3	-0.401	1.1918e-05	0.00029105
ENSRNOG00000003259	C1qtnf1	-0.53391	1.2049e-05	0.00029316
ENSRNOG00000010473	Cand2	-0.35397	1.2034e-05	0.00029316
ENSRNOG00000016234	Ciapin1	-0.33051	1.2184e-05	0.00029589
ENSRNOG00000009073	Tnni1	0.25737	1.2249e-05	0.00029693
ENSRNOG00000019620	Pmf1	-0.50187	1.243e-05	0.00030075
ENSRNOG00000011774	Fblim1	-0.26272	1.2477e-05	0.00030134
ENSRNOG00000055111	AABR07000658.1	-0.47885	1.2516e-05	0.00030173
ENSRNOG00000030328	Fam98a	-0.33121	1.2567e-05	0.00030242
ENSRNOG00000008116	Plpp3	-0.57555	1.2801e-05	0.00030693
ENSRNOG00000019721	Ypel3	0.3967	1.2791e-05	0.00030693
ENSRNOG00000021029	Hamp	0.72966	1.295e-05	0.00030994
ENSRNOG00000006086	Lynx1	-0.52698	1.3156e-05	0.0003143
ENSRNOG00000028992	Acan	-0.47248	1.3193e-05	0.0003146
ENSRNOG00000018241	Ank1	-0.53894	1.322e-05	0.00031468
ENSRNOG00000033528	Tll1	-0.58674	1.3378e-05	0.00031788
ENSRNOG00000007088	Xpot	0.29041	1.3439e-05	0.00031875
ENSRNOG00000003242	Gulp1	-0.4939	1.3745e-05	0.00032541
ENSRNOG00000005796	Ctnna1	0.2537	1.381e-05	0.00032637
ENSRNOG00000046382	Gatd1	0.77671	1.3863e-05	0.00032704
ENSRNOG00000009538	Etfdh	-0.26357	1.4097e-05	0.00033195
ENSRNOG00000019974	Uba52	0.2332	1.4184e-05	0.0003334
ENSRNOG00000000033	Tmcc2	0.40961	1.4236e-05	0.00033403
ENSRNOG00000017163	Pfkp	-0.23988	1.4261e-05	0.00033403
ENSRNOG00000009106	C2cd4b	-0.77262	1.4392e-05	0.00033649
ENSRNOG00000003802	Pttg1	-0.53474	1.4805e-05	0.00034554
ENSRNOG00000010350	Rcan2	-0.40102	1.5803e-05	0.00036625
ENSRNOG00000013196	Dok5	-0.53572	1.5738e-05	0.00036625
ENSRNOG00000026941	Tril	-0.35162	1.5788e-05	0.00036625
ENSRNOG00000032487	Sts	0.47713	1.5786e-05	0.00036625
ENSRNOG00000002730	Rgs5	-0.75681	1.6055e-05	0.00037143
ENSRNOG00000004159	Flii	0.23493	1.6585e-05	0.00038302
ENSRNOG00000005877	Lrpprc	-0.34199	1.67e-05	0.00038443
ENSRNOG00000047656	Gaa	0.29534	1.6704e-05	0.00038443
ENSRNOG00000017021	Galnt18	-0.42605	1.7001e-05	0.00039058
ENSRNOG00000017181	Malt1	0.43237	1.7512e-05	0.00040161
ENSRNOG00000010881	Trak2	-0.24681	1.7822e-05	0.00040801
ENSRNOG00000027035	Sgo2	-0.69298	1.8232e-05	0.00041669
ENSRNOG00000024077	Fbxo5	-0.59883	1.8412e-05	0.00042007
ENSRNOG00000012262	Depdc7	-0.70929	1.9175e-05	0.00043672
ENSRNOG00000011881	Slc25a15	-0.45491	1.9256e-05	0.00043781
ENSRNOG00000037909	Ppm1f	0.36154	1.9305e-05	0.00043816
ENSRNOG00000023972	Col4a2	-0.21279	1.9511e-05	0.00044177
ENSRNOG00000046231	Cacna1s	-0.69325	1.9531e-05	0.00044177
ENSRNOG00000000277	Tet1	-0.63978	1.9735e-05	0.00044563
ENSRNOG00000021161	Fermt3	0.68835	2.0188e-05	0.00045507
ENSRNOG00000018126	Abca1	-0.30119	2.0244e-05	0.00045555
ENSRNOG00000006776	Smyd1	0.30812	2.029e-05	0.00045582
ENSRNOG00000059880	Rubcn	0.33639	2.0443e-05	0.00045847
ENSRNOG00000012873	Gfm1	-0.27654	2.1052e-05	0.00047133
ENSRNOG00000020782	Pspc1	-0.39449	2.1274e-05	0.00047548
ENSRNOG00000031269	RGD1304694	0.37953	2.1781e-05	0.00048599
ENSRNOG00000010877	Alg9	0.44597	2.1821e-05	0.00048608
ENSRNOG00000014797	Tmbim1	0.39753	2.2515e-05	0.00050069
ENSRNOG00000026643	Chordc1	-0.32471	2.2605e-05	0.00050185
ENSRNOG00000014960	Bard1	-0.55423	2.2668e-05	0.00050238
ENSRNOG00000048169	Tuba8	-0.75763	2.2947e-05	0.00050773
ENSRNOG00000003442	Adora1	-0.50508	2.3182e-05	0.00051207
ENSRNOG00000011923	Mgarp	-0.69783	2.3259e-05	0.00051291
ENSRNOG00000009935	Xpo1	-0.32632	2.3315e-05	0.00051329
ENSRNOG00000002722	Sec14l1	0.27168	2.3726e-05	0.00052013
ENSRNOG00000007539	Rsad2	0.72803	2.3746e-05	0.00052013
ENSRNOG00000018044	Phyh	-0.23635	2.3729e-05	0.00052013
ENSRNOG00000019154	Zmynd8	-0.32985	2.3784e-05	0.00052013
ENSRNOG00000045760	LOC108348080	0.72663	2.3938e-05	0.00052262
ENSRNOG00000011648	Aqp1	0.26728	2.4185e-05	0.00052628
ENSRNOG00000012785	Armc10	0.36601	2.4185e-05	0.00052628
ENSRNOG00000014272	Rpl35	0.20349	2.4352e-05	0.00052904
ENSRNOG00000012442	Cemip	-0.27729	2.441e-05	0.00052942
ENSRNOG00000007607	Nr4a1	-0.54284	2.5205e-05	0.00054577
ENSRNOG00000020716	Axl	0.24129	2.5794e-05	0.00055761
ENSRNOG00000015142	Timm21	-0.37812	2.6089e-05	0.00056209
ENSRNOG00000018279	Sfxn1	0.33566	2.6129e-05	0.00056209
ENSRNOG00000023148	Col11a1	-0.36148	2.6103e-05	0.00056209
ENSRNOG00000028677	LOC361346	-0.42324	2.6343e-05	0.00056576
ENSRNOG00000005388	Rassf3	-0.27315	2.6661e-05	0.00057088
ENSRNOG00000019996	Slc16a1	0.3048	2.6667e-05	0.00057088
ENSRNOG00000013505	Vdac2	-0.27999	2.6757e-05	0.00057186
ENSRNOG00000052902	AABR07030598.1	0.59051	2.7007e-05	0.00057628
ENSRNOG00000013218	Sap30	-0.48059	2.7085e-05	0.00057692
ENSRNOG00000019223	Taf3	-0.22481	2.7162e-05	0.00057692
ENSRNOG00000050485	Gas1	-0.49896	2.7203e-05	0.00057692
ENSRNOG00000060087	Adra1b	0.43877	2.7212e-05	0.00057692
ENSRNOG00000000304	Cd164	-0.22693	2.7321e-05	0.00057831
ENSRNOG00000017808	Klf15	0.51607	2.7469e-05	0.0005805
ENSRNOG00000018604	Tufm	-0.26399	2.7537e-05	0.00058102
ENSRNOG00000013128	Tmem179	-0.56564	2.8362e-05	0.00059745
ENSRNOG00000013069	Sapcd2	-0.60326	2.8602e-05	0.00060156
ENSRNOG00000007947	Fam13a	-0.5754	2.879e-05	0.00060454
ENSRNOG00000047531	Ccdc57	-0.60247	2.905e-05	0.00060822
ENSRNOG00000049641	Rab29	0.39147	2.9057e-05	0.00060822
ENSRNOG00000021062	Fxyd5	-0.43736	2.9243e-05	0.00061113
ENSRNOG00000018198	Dapk1	0.40067	2.9922e-05	0.00062434
ENSRNOG00000006859	Insig1	0.35006	3.0463e-05	0.00063463
ENSRNOG00000028910	Ccdc9b	0.26646	3.0771e-05	0.00064002
ENSRNOG00000014530	Nav2	-0.34943	3.091e-05	0.0006419
ENSRNOG00000015425	Ssx2ip	-0.4524	3.1101e-05	0.00064459
ENSRNOG00000058663	Suz12	-0.33412	3.1137e-05	0.00064459
ENSRNOG00000028041	Tnnt1	-0.741	3.2824e-05	0.00067845
ENSRNOG00000010515	Trim59	-0.42869	3.329e-05	0.000687
ENSRNOG00000012791	Ajuba	0.29401	3.3957e-05	0.00069968
ENSRNOG00000006033	Spon2	-0.70002	3.4507e-05	0.00070989
ENSRNOG00000012481	Ppm1j	-0.49044	3.5358e-05	0.00072628
ENSRNOG00000012303	Apobec2	-0.2563	3.5651e-05	0.00073115
ENSRNOG00000002652	Rap1gap2	-0.34104	3.6134e-05	0.00073991
ENSRNOG00000002218	Stbd1	0.36426	3.6453e-05	0.00074507
ENSRNOG00000017235	Atp6v0d1	0.26452	3.6499e-05	0.00074507
ENSRNOG00000005130	Ogdh	-0.25413	3.7306e-05	0.00076036
ENSRNOG00000001736	Bdh1	-0.47822	3.7367e-05	0.00076042
ENSRNOG00000001654	Cpox	0.36486	3.7994e-05	0.00077199
ENSRNOG00000042897	Nmrk2	-0.72554	3.8591e-05	0.00078291
ENSRNOG00000060005	Surf4	0.50649	3.9258e-05	0.00079522
ENSRNOG00000023304	Lin9	-0.62659	3.9806e-05	0.00080509
ENSRNOG00000020635	Exosc5	0.55415	4.0072e-05	0.00080923
ENSRNOG00000017758	LOC361985	0.26464	4.1104e-05	0.00082881
ENSRNOG00000016427	Letm1	-0.27073	4.1215e-05	0.00082977
ENSRNOG00000006336	Fyco1	-0.27717	4.2273e-05	0.00084977
ENSRNOG00000060614	Pxdn	-0.27249	4.2344e-05	0.00084991
ENSRNOG00000024798	Bora	-0.56359	4.2969e-05	0.00086115
ENSRNOG00000017002	Adrb1	-0.387	4.3049e-05	0.00086145
ENSRNOG00000060293	Ndufa3	-0.40953	4.4085e-05	0.00088083
ENSRNOG00000007763	Plod1	-0.41857	4.4328e-05	0.00088301
ENSRNOG00000008947	Cpz	-0.57365	4.4321e-05	0.00088301
ENSRNOG00000024846	Ier5l	0.36828	4.5347e-05	0.00090195
ENSRNOG00000013692	Abhd18	-0.60477	4.5497e-05	0.00090357
ENSRNOG00000022698	Vsig10	0.27331	4.6491e-05	0.00092192
ENSRNOG00000007613	C1qtnf5	-0.30471	4.6582e-05	0.00092233
ENSRNOG00000015551	Fuca2	0.42361	4.6835e-05	0.00092595
ENSRNOG00000047812	NEWGENE_1586233	0.55289	4.7294e-05	0.00093364
ENSRNOG00000015514	Bcat1	0.23581	4.7411e-05	0.00093454
ENSRNOG00000002141	Cd200	-0.68937	4.7724e-05	0.00093931
ENSRNOG00000046283	Tmem41a	-0.39328	4.7993e-05	0.0009432
ENSRNOG00000007025	Evc2	0.38623	4.842e-05	0.00095018
ENSRNOG00000061100	Tmem150a	0.34529	4.9073e-05	0.00096155
ENSRNOG00000018566	Ctsl	0.197	4.9238e-05	0.00096221
ENSRNOG00000020136	Tgm1	0.66064	4.9252e-05	0.00096221
ENSRNOG00000008005	Akna	0.4654	4.9495e-05	0.00096553
ENSRNOG00000012550	Uqcrh	-0.32059	5.0551e-05	0.00098466
ENSRNOG00000003736	Col5a2	-0.18491	5.2082e-05	0.001013
ENSRNOG00000039576	Suv39h1l1	-0.44017	5.3049e-05	0.0010303
ENSRNOG00000026060	Arsi	-0.71623	5.3624e-05	0.0010399
ENSRNOG00000009514	Mme	-0.58074	5.5285e-05	0.0010706
ENSRNOG00000012565	Cln8	0.38587	5.6388e-05	0.0010903
ENSRNOG00000009484	Ptcd3	-0.29714	5.7477e-05	0.0011097
ENSRNOG00000013744	Akip1	-0.43112	5.8588e-05	0.0011295
ENSRNOG00000016021	Lims2	-0.65379	5.8734e-05	0.0011307
ENSRNOG00000003975	Pfn1	-0.19275	5.9256e-05	0.0011391
ENSRNOG00000057988	Pfkm	-0.24184	5.9582e-05	0.0011437
ENSRNOG00000004578	Cthrc1	-0.39329	6.0267e-05	0.0011535
ENSRNOG00000054420	Vdr	-0.6677	6.0244e-05	0.0011535
ENSRNOG00000013587	Fam135a	-0.44608	6.0599e-05	0.0011581
ENSRNOG00000012764	Agap3	0.28622	6.1458e-05	0.0011729
ENSRNOG00000013313	Nceh1	-0.37748	6.1613e-05	0.0011741
ENSRNOG00000024345	Pard3b	0.41266	6.2503e-05	0.0011894
ENSRNOG00000002128	Ppat	-0.28404	6.2956e-05	0.0011953
ENSRNOG00000011653	Washc2c	0.26084	6.2998e-05	0.0011953
ENSRNOG00000055648	Haus7	-0.37847	6.3163e-05	0.0011967
ENSRNOG00000021403	Rhob	0.3168	6.3314e-05	0.0011979
ENSRNOG00000004505	Nfic	-0.27213	6.3869e-05	0.0012066
ENSRNOG00000015085	Dmpk	-0.32389	6.4206e-05	0.0012111
ENSRNOG00000015812	Tm4sf1	-0.46148	6.4286e-05	0.0012111
ENSRNOG00000009789	Topbp1	-0.37881	6.4468e-05	0.0012128
ENSRNOG00000005157	Rbbp7	-0.20628	6.5108e-05	0.0012213
ENSRNOG00000017505	Npepo	-0.51797	6.5073e-05	0.0012213
ENSRNOG00000042978	Ncald	-0.55047	6.5698e-05	0.0012306
ENSRNOG00000013928	Dsp	0.24466	6.6146e-05	0.0012353
ENSRNOG00000017172	Mvb12b	0.29231	6.6071e-05	0.0012353
ENSRNOG00000033372	Klhl24	0.31179	6.6231e-05	0.0012353
ENSRNOG00000003853	Scoc	-0.29928	6.7058e-05	0.001249
ENSRNOG00000000431	Atf6b	0.24882	6.7357e-05	0.0012528
ENSRNOG00000015049	Scn5a	0.34097	6.7615e-05	0.0012558
ENSRNOG00000008224	Jdp2	0.36638	6.8648e-05	0.0012732
ENSRNOG00000020955	Myl3	-0.18027	6.8818e-05	0.0012746
ENSRNOG00000048430	Myo18b	-0.21628	6.9274e-05	0.0012812
ENSRNOG00000004616	Npm1	0.19212	6.9439e-05	0.0012825
ENSRNOG00000004195	Dtl	-0.56241	7.0142e-05	0.0012937
ENSRNOG00000016923	Clptm1l	0.23751	7.0341e-05	0.0012937
ENSRNOG00000054080	Cgnl1	0.30385	7.0336e-05	0.0012937
ENSRNOG00000006364	Dld	-0.21801	7.1907e-05	0.0013156
ENSRNOG00000015354	Aox1	0.68877	7.1929e-05	0.0013156
ENSRNOG00000020792	Etv4	-0.35162	7.1862e-05	0.0013156
ENSRNOG00000043503	Ehd1	0.23494	7.1801e-05	0.0013156
ENSRNOG00000002203	Lin54	-0.38796	7.2658e-05	0.0013271
ENSRNOG00000024799	Cd93	-0.63226	7.3098e-05	0.0013332
ENSRNOG00000009994	Dlat	-0.28441	7.3263e-05	0.0013344
ENSRNOG00000016924	Acly	0.24209	7.3617e-05	0.001339
ENSRNOG00000048277	AABR07035787.1	-0.29446	7.7608e-05	0.0014097
ENSRNOG00000003600	Pnpt1	-0.35012	7.7956e-05	0.0014102
ENSRNOG00000007326	Prepl	-0.2899	7.7881e-05	0.0014102
ENSRNOG00000008917	Ehbp1	0.25963	7.79e-05	0.0014102
ENSRNOG00000015845	Fam129b	0.21826	7.8491e-05	0.0014179
ENSRNOG00000021984	Rgs7	-0.70336	7.916e-05	0.001428
ENSRNOG00000012149	Gpsm2	-0.55783	7.9501e-05	0.0014322
ENSRNOG00000061085	Fancd2	-0.51268	7.9725e-05	0.0014343
ENSRNOG00000009385	Pik3cg	0.67962	8.1058e-05	0.0014563
ENSRNOG00000019310	Eid2	0.48008	8.1325e-05	0.0014591
ENSRNOG00000011631	Fst	-0.5329	8.2468e-05	0.0014776
ENSRNOG00000015953	Oaz2	-0.24402	8.3291e-05	0.0014892
ENSRNOG00000017684	Fbxl22	0.29664	8.3386e-05	0.0014892
ENSRNOG00000022030	Aunip	-0.68886	8.3452e-05	0.0014892
ENSRNOG00000013064	Lrp8	-0.41884	8.4719e-05	0.0015097
ENSRNOG00000019968	Trim8	0.26978	8.6649e-05	0.001542
ENSRNOG00000009872	Kcnh2	-0.23694	8.75e-05	0.0015551
ENSRNOG00000019244	Mxra8	0.22001	8.8267e-05	0.0015666
ENSRNOG00000013024	Csgalnact1	-0.52019	8.9261e-05	0.0015821
ENSRNOG00000049873	Ap1s3	-0.33313	8.9767e-05	0.0015889
ENSRNOG00000024437	Blcap	0.31715	9.0454e-05	0.0015989
ENSRNOG00000009957	Slc25a13	-0.27435	9.4165e-05	0.0016601
ENSRNOG00000042939	Nrip2	0.68827	9.4082e-05	0.0016601
ENSRNOG00000025075	Relt	-0.6794	9.6598e-05	0.0017007
ENSRNOG00000002436	Mmd	-0.27836	9.7242e-05	0.0017098
ENSRNOG00000039284	Haus4	-0.45865	9.79e-05	0.001719
ENSRNOG00000004198	Stxbp6	0.46402	9.8629e-05	0.0017296
ENSRNOG00000052725	Shisal1	-0.4932	9.9075e-05	0.0017351
ENSRNOG00000048660	Haspin	-0.54006	9.9852e-05	0.0017463
ENSRNOG00000001189	Sik1	-0.41403	0.0001002	0.0017501
ENSRNOG00000012881	Fgl2	-0.55786	0.00010058	0.0017544
ENSRNOG00000014320	Inhba	0.32747	0.0001041	0.0018134
ENSRNOG00000012385	Naa15	-0.24607	0.00010531	0.0018321
ENSRNOG00000000640	Egr2	0.592	0.0001081	0.0018782
ENSRNOG00000020525	Col5a3	0.22972	0.00010883	0.0018883
ENSRNOG00000018404	Aars	0.21096	0.00010955	0.0018984
ENSRNOG00000001344	Aldh2	0.27723	0.00011079	0.0019149
ENSRNOG00000015520	Ticrr	-0.53658	0.00011077	0.0019149
ENSRNOG00000008915	Prima1	-0.64824	0.0001125	0.0019394
ENSRNOG00000014205	Klf2	0.34768	0.00011251	0.0019394
ENSRNOG00000011295	Anapc2	0.26908	0.00011761	0.0020248
ENSRNOG00000033697	Casp4	0.47222	0.00011894	0.0020449
ENSRNOG00000006236	Dsn1	-0.44192	0.00012053	0.0020641
ENSRNOG00000018760	Mpp7	-0.49339	0.00012049	0.0020641
ENSRNOG00000046366	Dmd	-0.27616	0.00012039	0.0020641
ENSRNOG00000048282	Mpnd	0.30888	0.00012256	0.0020963
ENSRNOG00000016408	Kirrel1	0.22936	0.00012278	0.0020973
ENSRNOG00000048644	AC115371.1	-0.68627	0.00012353	0.0021074
ENSRNOG00000046635	Cdca5	-0.62289	0.00012379	0.0021088
ENSRNOG00000046996	Pea15	-0.19823	0.00012393	0.0021088
ENSRNOG00000011071	Nt5e	-0.37717	0.00012447	0.0021152
ENSRNOG00000021174	Macrod1	0.40818	0.00012629	0.0021433
ENSRNOG00000030237	Cox7c	-0.2384	0.00012803	0.0021701
ENSRNOG00000024595	Cers6	0.50389	0.00012877	0.0021798
ENSRNOG00000016419	Pdlim5	0.23788	0.00012948	0.002189
ENSRNOG00000038166	Ptgr2	-0.23916	0.00012975	0.0021908
ENSRNOG00000013211	Chchd3	-0.27129	0.00013095	0.0022083
ENSRNOG00000016561	Pclaf	-0.53182	0.00013228	0.0022278
ENSRNOG00000012424	Adam23	0.58319	0.00013271	0.0022321
ENSRNOG00000012098	Adcyap1r1	-0.65612	0.00013488	0.0022657
ENSRNOG00000003050	Tbc1d9b	0.24695	0.0001356	0.002275
ENSRNOG00000052391	Sh3bp5	0.27281	0.00013669	0.0022903
ENSRNOG00000010752	Tmem41b	-0.37482	0.00013827	0.0023136
ENSRNOG00000011814	Cbx3	-0.24505	0.00013842	0.0023136
ENSRNOG00000004793	Ncln	0.22455	0.00013888	0.0023182
ENSRNOG00000003464	Hid1	0.29028	0.00014024	0.0023381
ENSRNOG00000002393	Eprs	0.18532	0.0001418	0.002358
ENSRNOG00000004359	Wars	0.23054	0.00014164	0.002358
ENSRNOG00000014721	Ahrr	0.52332	0.00014278	0.0023713
ENSRNOG00000016758	Loxl2	-0.23877	0.00014516	0.0024078
ENSRNOG00000004537	Rxrg	-0.66351	0.00014726	0.0024396
ENSRNOG00000007364	Rab15	-0.44984	0.000148	0.0024488
ENSRNOG00000003452	Asb11	-0.65514	0.00014958	0.0024687
ENSRNOG00000011015	Hivep2	-0.3054	0.0001494	0.0024687
ENSRNOG00000000704	Cmklr1	-0.4995	0.00014981	0.0024694
ENSRNOG00000006545	2019-09-07	-0.25775	0.00015009	0.0024709
ENSRNOG00000046153	LOC108349745	-0.49287	0.00015124	0.0024867
ENSRNOG00000048118	Ankra2	0.63088	0.00015171	0.0024914
ENSRNOG00000052188	AABR07007026.1	-0.65835	0.0001538	0.0025226
ENSRNOG00000013461	Ralbp1	0.28569	0.00015461	0.0025327
ENSRNOG00000005177	Tp53i3	0.37015	0.00015533	0.0025413
ENSRNOG00000028649	Tox3	0.36452	0.00015701	0.0025657
ENSRNOG00000013011	Dnajb4	-0.26348	0.00015787	0.0025765
ENSRNOG00000032639	Foxo6	-0.64718	0.00015825	0.0025796
ENSRNOG00000061129	Psmd14	-0.27873	0.00015986	0.0026025
ENSRNOG00000028545	AC141959.1	0.32355	0.00016424	0.0026706
ENSRNOG00000012786	Pgrmc1	0.23155	0.00016489	0.0026778
ENSRNOG00000022537	E2f8	-0.57772	0.00016683	0.002706
ENSRNOG00000026842	Nnt	-0.17832	0.0001672	0.0027087
ENSRNOG00000021847	Ska3	-0.4585	0.00017265	0.0027936
ENSRNOG00000009373	RGD1562690	-0.41816	0.00017347	0.0028034
ENSRNOG00000008932	Ncapd3	-0.38327	0.00017483	0.0028218
ENSRNOG00000018220	Pde4dip	-0.30721	0.00017643	0.0028442
ENSRNOG00000007890	Usp1	-0.30123	0.00017854	0.0028747
ENSRNOG00000025604	Atad2	-0.38151	0.00018091	0.0029094
ENSRNOG00000023993	Kif1a	0.472	0.00018151	0.0029118
ENSRNOG00000025001	Pcolce	-0.18137	0.00018148	0.0029118
ENSRNOG00000014956	Slc11a1	0.65029	0.00018173	0.0029119
ENSRNOG00000009949	Pcdh18	-0.40316	0.00018287	0.0029266
ENSRNOG00000018659	Csf1	0.23181	0.00018686	0.0029868
ENSRNOG00000018835	Notch2	0.25589	0.00018785	0.0029991
ENSRNOG00000020460	Banf1	-0.27652	0.00018956	0.0030226
ENSRNOG00000053045	Wscd2	-0.60761	0.0001898	0.0030228
ENSRNOG00000007436	Tedc2	-0.58472	0.00019009	0.0030238
ENSRNOG00000058572	Nek9	0.23579	0.0001913	0.0030393
ENSRNOG00000025443	Map1lc3a	0.21816	0.00019262	0.0030566
ENSRNOG00000007040	Timm17a	-0.26556	0.00019561	0.0031004
ENSRNOG00000021808	Tecr	0.2184	0.00019724	0.0031186
ENSRNOG00000022738	AC098459.1	-0.44106	0.00019705	0.0031186
ENSRNOG00000014625	Atp5f1d	-0.19916	0.00020028	0.003163
ENSRNOG00000009884	Lgals1	-0.18227	0.00020059	0.0031641
ENSRNOG00000019662	Tm6sf1	-0.3883	0.00020093	0.0031657
ENSRNOG00000028350	Arse	0.3702	0.00020148	0.0031705
ENSRNOG00000002050	Igfbp7	-0.19268	0.00020279	0.0031873
ENSRNOG00000016067	Ckap5	-0.24515	0.00020343	0.0031936
ENSRNOG00000005715	Lgr4	0.24815	0.00020382	0.0031959
ENSRNOG00000015713	Parva	-0.20076	0.00020574	0.0032222
ENSRNOG00000000967	Aacs	0.32731	0.00020688	0.0032322
ENSRNOG00000002208	Shroom3	0.21961	0.00020711	0.0032322
ENSRNOG00000017601	Srd5a1	-0.60831	0.00020691	0.0032322
ENSRNOG00000048411	Uhrf1	-0.34036	0.0002086	0.0032515
ENSRNOG00000007104	Itpr1	-0.32852	0.00020948	0.0032614
ENSRNOG00000016456	Il33	-0.62269	0.00021213	0.0032987
ENSRNOG00000015441	Il4r	0.32957	0.00021312	0.0033098
ENSRNOG00000015655	Ptgfrn	-0.19924	0.00021334	0.0033098
ENSRNOG00000017765	Net1	-0.49952	0.00021481	0.0033252
ENSRNOG00000019328	Phgdh	0.23963	0.00021484	0.0033252
ENSRNOG00000002256	Art3	-0.2246	0.00021556	0.0033325
ENSRNOG00000003881	Nit1	0.26546	0.0002176	0.0033601
ENSRNOG00000013690	Clba1	0.614	0.0002203	0.0033939
ENSRNOG00000019622	Ackr3	0.56038	0.00022009	0.0033939
ENSRNOG00000010529	Thbs2	-0.34135	0.00022165	0.0034106
ENSRNOG00000033824	Gpd2	-0.51957	0.00023187	0.0035637
ENSRNOG00000053172	Ssr4	0.24267	0.00023318	0.0035796
ENSRNOG00000015465	Cep72	-0.54007	0.00023384	0.0035857
ENSRNOG00000016163	Slc1a3	-0.40419	0.00023544	0.003606
ENSRNOG00000004602	Rnf145	0.29821	0.00023653	0.0036122
ENSRNOG00000007433	Cyb561	-0.6558	0.00023678	0.0036122
ENSRNOG00000016834	Wdr37	-0.33451	0.00023694	0.0036122
ENSRNOG00000052687	Megf8	0.22526	0.00023694	0.0036122
ENSRNOG00000018129	Ndufab1	-0.20885	0.00023751	0.0036167
ENSRNOG00000002097	Rasl11b	0.32306	0.00023825	0.0036238
ENSRNOG00000008182	Htra3	-0.44163	0.00023922	0.0036344
ENSRNOG00000028703	Slc39a6	0.27633	0.00024195	0.0036715
ENSRNOG00000019778	Cavin1	-0.16127	0.00024439	0.0037043
ENSRNOG00000020296	Atp5md	-0.23259	0.00024546	0.003712
ENSRNOG00000053362	Gabarapl1	0.29735	0.00024521	0.003712
ENSRNOG00000007584	Ehd4	-0.18952	0.00024632	0.0037165
ENSRNOG00000058007	Nde1	-0.35389	0.00024613	0.0037165
ENSRNOG00000001441	Tmem120a	0.27559	0.00025201	0.003798
ENSRNOG00000059443	Zfp622	-0.48669	0.00025263	0.0038029
ENSRNOG00000052486	Kcna6	-0.63547	0.00025557	0.0038429
ENSRNOG00000048800	AABR07031756.2	0.31806	0.00025666	0.0038548
ENSRNOG00000027784	Tsku	0.30753	0.0002591	0.0038872
ENSRNOG00000009421	Ivd	0.26442	0.00026331	0.0039457
ENSRNOG00000032959	Adh7	0.65041	0.00026375	0.0039479
ENSRNOG00000010540	Mrpl45	-0.3198	0.00026566	0.003972
ENSRNOG00000008639	Pabpc1	0.21437	0.00026846	0.0040093
ENSRNOG00000020013	Psrc1	-0.59866	0.00027231	0.0040621
ENSRNOG00000012820	Add3	0.24294	0.00027291	0.0040665
ENSRNOG00000014350	Ccn1	0.27969	0.00027719	0.004121
ENSRNOG00000029079	Hspb7	-0.1861	0.00027713	0.004121
ENSRNOG00000002180	Tbc1d1	-0.26546	0.00027979	0.004155
ENSRNOG00000051499	Tcf3	0.25352	0.00028358	0.0042064
ENSRNOG00000017546	Mylk3	0.2451	0.00028562	0.004232
ENSRNOG00000026238	Insyn1	0.40055	0.00028785	0.0042603
ENSRNOG00000011383	Ndufs4	-0.22955	0.00029009	0.0042885
ENSRNOG00000010756	Tp53	0.25527	0.00029136	0.0042996
ENSRNOG00000020113	Cnnm2	-0.55847	0.00029148	0.0042996
ENSRNOG00000018980	Tjap1	0.28687	0.00029402	0.0043273
ENSRNOG00000046252	Tbl2	-0.34376	0.00029372	0.0043273
ENSRNOG00000043370	Fubp1	-0.27054	0.00029567	0.0043467
ENSRNOG00000047768	Lamb2	-0.26196	0.0002962	0.0043497
ENSRNOG00000001194	Rrp1b	-0.28082	0.0003003	0.0044044
ENSRNOG00000001816	Rfc4	-0.46809	0.0003006	0.0044044
ENSRNOG00000003302	Flcn	0.28463	0.00030182	0.0044174
ENSRNOG00000013683	S1pr1	0.31892	0.00030649	0.0044807
ENSRNOG00000016878	Plppr5	-0.61284	0.00030876	0.004504
ENSRNOG00000021138	Cers2	0.23891	0.0003087	0.004504
ENSRNOG00000000991	Arpc1b	0.19201	0.00031368	0.0045612
ENSRNOG00000017215	RGD1308601	-0.30921	0.00031372	0.0045612
ENSRNOG00000020206	Ctsd	0.19469	0.00031327	0.0045612
ENSRNOG00000018087	Vim	0.17038	0.00031532	0.0045794
ENSRNOG00000056940	Cited2	0.28799	0.00031779	0.0046102
ENSRNOG00000018943	Tnnc1	-0.17458	0.00032378	0.0046919
ENSRNOG00000015128	Sae1	-0.20843	0.00032605	0.0047196
ENSRNOG00000002553	Smim14	0.25822	0.00032682	0.0047204
ENSRNOG00000002840	Atp5f1b	-0.16942	0.00032667	0.0047204
ENSRNOG00000024763	LOC685431	-0.51539	0.00032765	0.0047272
ENSRNOG00000001134	Rfc5	-0.45024	0.0003289	0.0047402
ENSRNOG00000017127	Rpl28	0.19053	0.00033281	0.0047912
ENSRNOG00000059202	AABR07021988.1	0.21647	0.00033345	0.0047951
ENSRNOG00000000168	Gatm	-0.35335	0.00033398	0.0047976
ENSRNOG00000016299	Klf4	0.41303	0.00033849	0.0048571
ENSRNOG00000000860	Vwa7	0.32762	0.00034387	0.0049289
ENSRNOG00000004742	Chp1	-0.22266	0.00034525	0.0049433
ENSRNOG00000013729	RGD1306271	0.59679	0.00034574	0.0049443
ENSRNOG00000051650	Ywhaq	-0.19891	0.00034607	0.0049443
ENSRNOG00000005825	Lyz2	0.32076	0.00034876	0.0049763
ENSRNOG00000029726	Gstm1	0.40858	0.00034906	0.0049763
ENSRNOG00000019278	Fsd2	-0.38526	0.00035279	0.005024
ENSRNOG00000012650	Mrpl3	-0.27048	0.00035434	0.0050407
ENSRNOG00000002041	Boc	0.33062	0.00036151	0.0051215
ENSRNOG00000007202	Sema3d	0.42868	0.00036131	0.0051215
ENSRNOG00000018615	Cenph	-0.51622	0.00036158	0.0051215
ENSRNOG00000018975	Atg9a	0.22652	0.00036054	0.0051215
ENSRNOG00000019885	Magi3	-0.25856	0.00036289	0.0051345
ENSRNOG00000020853	Scap	0.26626	0.00036443	0.0051509
ENSRNOG00000017851	Etfb	-0.23255	0.00036873	0.005206
ENSRNOG00000020590	Adam15	0.30463	0.00037513	0.0052908
ENSRNOG00000018454	Apoe	0.2916	0.00037579	0.0052945
ENSRNOG00000051922	AABR07059663.1	-0.52384	0.00037678	0.0053027
ENSRNOG00000043350	Cap2	0.26745	0.00038063	0.0053512
ENSRNOG00000020255	Sars	0.20259	0.00038148	0.0053544
ENSRNOG00000039567	Trmt10c	-0.32286	0.00038167	0.0053544
ENSRNOG00000017469	Anxa1	-0.21602	0.00038217	0.0053557
ENSRNOG00000001086	Vps37b	-0.2825	0.00038261	0.0053561
ENSRNOG00000048577	Zfp955a	-0.38809	0.00038307	0.0053569
ENSRNOG00000030871	Calm2	-0.24055	0.00038552	0.0053855
ENSRNOG00000013331	Sdha	-0.17355	0.00038766	0.0054096
ENSRNOG00000010306	H2afz	-0.26631	0.0003963	0.0055185
ENSRNOG00000061058	Csde1	-0.19171	0.00039603	0.0055185
ENSRNOG00000049484	AABR07054639.1	-0.34796	0.00040124	0.0055814
ENSRNOG00000018795	Rpl18a	0.19688	0.00040304	0.0055946
ENSRNOG00000025372	Glce	0.34469	0.00040261	0.0055946
ENSRNOG00000002664	Emp2	0.22849	0.00040612	0.0056314
ENSRNOG00000017036	Sec11c	0.30749	0.00040685	0.0056357
ENSRNOG00000025705	Armcx2	0.2326	0.00041188	0.0056993
ENSRNOG00000004604	Slc38a10	0.21272	0.00041386	0.0057198
ENSRNOG00000021027	Dbp	-0.35606	0.00041422	0.0057198
ENSRNOG00000022309	Frem1	-0.34117	0.00041621	0.0057412
ENSRNOG00000017166	Mycbp	-0.32211	0.00041861	0.0057683
ENSRNOG00000009760	Palm	0.26431	0.00042059	0.0057895
ENSRNOG00000003392	Grsf1	-0.23418	0.00042155	0.0057906
ENSRNOG00000020014	Myh14	0.30023	0.00042117	0.0057906
ENSRNOG00000014066	Jade1	-0.32278	0.00042543	0.0058378
ENSRNOG00000013836	Arhgap17	0.31064	0.00043065	0.0059033
ENSRNOG00000049876	Prkar1a	-0.25635	0.00043125	0.0059054
ENSRNOG00000011406	Ccl4	0.61887	0.00043469	0.0059463
ENSRNOG00000028384	Npepl1	0.23604	0.00043701	0.0059719
ENSRNOG00000029360	Serinc1	0.24808	0.00043786	0.0059773
ENSRNOG00000007827	Cox4i2	-0.62689	0.00043848	0.0059775
ENSRNOG00000028521	Plekhm1	0.31466	0.00043878	0.0059775
ENSRNOG00000019264	Ltbr	0.21812	0.00044195	0.0060144
ENSRNOG00000001888	Arvcf	0.37437	0.00044516	0.0060518
ENSRNOG00000003123	Rpa1	-0.25847	0.00044937	0.0060936
ENSRNOG00000019325	Rnf185	0.2808	0.00044962	0.0060936
ENSRNOG00000029614	Robo1	0.32083	0.00044919	0.0060936
ENSRNOG00000000397	Ccar1	-0.31827	0.00045069	0.0061019
ENSRNOG00000014128	Ecsit	-0.281	0.00045371	0.0061365
ENSRNOG00000001414	Serpine1	0.24891	0.00045696	0.0061741
ENSRNOG00000033581	AABR07044388.2	0.43151	0.00045804	0.0061824
ENSRNOG00000006921	Rbl1	-0.43813	0.00046397	0.006256
ENSRNOG00000050675	Myl4	-0.20977	0.00046797	0.0063035
ENSRNOG00000004242	Pole2	-0.58992	0.00047356	0.0063723
ENSRNOG00000001383	Slc8b1	0.38452	0.00047672	0.0064083
ENSRNOG00000016512	Sema3b	0.4867	0.00047778	0.0064159
ENSRNOG00000050630	AABR07070043.1	-0.25149	0.00047826	0.0064159
ENSRNOG00000020261	Fam53c	0.27289	0.00047909	0.0064205
ENSRNOG00000008237	Unc13b	0.28371	0.00048181	0.0064503
ENSRNOG00000000665	Pitpnb	-0.22621	0.00048567	0.0064824
ENSRNOG00000001516	Rapgef4	-0.4413	0.00048517	0.0064824
ENSRNOG00000039876	LOC681410	0.20746	0.00048544	0.0064824
ENSRNOG00000007331	Rragd	-0.52956	0.00049025	0.0065368
ENSRNOG00000023593	Upf2	0.31742	0.00049157	0.0065478
ENSRNOG00000012952	Lrig1	-0.27492	0.00049423	0.0065767
ENSRNOG00000055446	Amfr	0.20839	0.00049536	0.006585
ENSRNOG00000000809	Atat1	0.36657	0.00049725	0.0066035
ENSRNOG00000017500	Mtss1l	-0.31671	0.00049946	0.0066261
ENSRNOG00000007905	Itga7	-0.23932	0.00050413	0.0066814
ENSRNOG00000049056	AABR07051450.1	-0.28773	0.00050611	0.0067008
ENSRNOG00000000247	Mfsd11	0.31905	0.00050748	0.0067063
ENSRNOG00000014844	Kif21a	-0.36831	0.00050754	0.0067063
ENSRNOG00000011279	Cmc2	-0.39982	0.00050978	0.0067253
ENSRNOG00000021903	Atad5	-0.44951	0.00051	0.0067253
ENSRNOG00000006403	Nectin1	0.42151	0.00051419	0.0067739
ENSRNOG00000010799	Noct	-0.51459	0.00051538	0.0067827
ENSRNOG00000022261	Cenpu	-0.55113	0.00051735	0.0068018
ENSRNOG00000047867	Klhdc8b	0.23617	0.00052102	0.0068433
ENSRNOG00000056011	LOC314140	-0.44262	0.00052271	0.0068587
ENSRNOG00000006469	Cdk2	-0.29315	0.00052325	0.006859
ENSRNOG00000001653	St3gal6	-0.41105	0.00052687	0.0068995
ENSRNOG00000003687	Rgs2	0.34606	0.00053091	0.0069456
ENSRNOG00000011425	Ptpn3	-0.18566	0.00053193	0.006952
ENSRNOG00000018233	Gas6	-0.26603	0.00053332	0.0069633
ENSRNOG00000010691	Cmtm3	0.36094	0.00053406	0.006966
ENSRNOG00000004540	Clec3b	-0.53666	0.00053533	0.0069756
ENSRNOG00000039740	Cenpk	-0.57663	0.0005384	0.0070087
ENSRNOG00000010017	Wee1	-0.34769	0.00053967	0.0070184
ENSRNOG00000006375	Vdac1	-0.21082	0.00054227	0.0070401
ENSRNOG00000036827	Ppp1r1a	0.49366	0.00054241	0.0070401
ENSRNOG00000042137	Tmem173	0.53196	0.00054681	0.0070903
ENSRNOG00000012007	Slc38a7	0.34915	0.00054972	0.007121
ENSRNOG00000018456	LOC498750	-0.21852	0.00055164	0.0071388
ENSRNOG00000020938	Ppp1r15a	0.25283	0.0005575	0.0072076
ENSRNOG00000005668	Ndufa8	-0.25753	0.00056249	0.0072649
ENSRNOG00000019811	Timm23	-0.26178	0.00056663	0.007297
ENSRNOG00000028185	Tstd3	-0.40687	0.00056642	0.007297
ENSRNOG00000047605	Ptprk	0.28565	0.00056623	0.007297
ENSRNOG00000012923	Rprd1b	0.35052	0.00057136	0.0073508
ENSRNOG00000057458	Oip5	-0.58126	0.00057221	0.0073545
ENSRNOG00000008831	Hcn2	-0.60153	0.0005738	0.0073674
ENSRNOG00000028636	Xkr5	-0.51944	0.00057433	0.0073674
ENSRNOG00000055579	Tmbim6	0.1814	0.00057704	0.007395
ENSRNOG00000053025	AC130391.5	0.45285	0.00058147	0.0074445
ENSRNOG00000004414	F11r	0.33698	0.00058489	0.0074665
ENSRNOG00000006094	Cd44	0.25215	0.0005847	0.0074665
ENSRNOG00000032437	Pard3	0.25965	0.00058447	0.0074665
ENSRNOG00000060340	Psme4	-0.22193	0.00058981	0.0075221
ENSRNOG00000043044	Cnn2	0.25236	0.00059679	0.0076037
ENSRNOG00000052620	Rack1	0.16319	0.00060046	0.0076431
ENSRNOG00000021232	Ddrgk1	0.28513	0.00060318	0.0076703
ENSRNOG00000011407	Prag1	0.3361	0.0006041	0.0076746
ENSRNOG00000014902	Stx11	0.30389	0.00060856	0.0077238
ENSRNOG00000053583	Mapk3	0.20879	0.00061094	0.0077466
ENSRNOG00000011932	Snrpa1	-0.37847	0.00061293	0.0077643
ENSRNOG00000002610	Carhsp1	0.21175	0.00062116	0.0078611
ENSRNOG00000006224	Klhl31	-0.19301	0.00062599	0.0079146
ENSRNOG00000051490	Plcg1	0.19956	0.00063003	0.0079581
ENSRNOG00000017438	AABR07007068.1	0.52744	0.00063134	0.0079669
ENSRNOG00000004730	Meis2	0.27372	0.00063213	0.0079693
ENSRNOG00000015063	Dhodh	-0.52066	0.00063286	0.0079709
ENSRNOG00000009726	Grip2	-0.5728	0.00063679	0.0080128
ENSRNOG00000009097	Immt	-0.18322	0.00063807	0.0080211
ENSRNOG00000018796	Herpud1	0.25135	0.00064377	0.0080851
ENSRNOG00000010620	Ndc1	-0.3349	0.00064476	0.0080899
ENSRNOG00000009713	Oxa1l	-0.19618	0.00065167	0.0081688
ENSRNOG00000045733	LOC298139	-0.60492	0.00065321	0.0081804
ENSRNOG00000007604	Igsf8	-0.33152	0.00065417	0.0081846
ENSRNOG00000000520	Srsf3	-0.20374	0.00066073	0.008251
ENSRNOG00000016050	Fgfr1	-0.3406	0.00066122	0.008251
ENSRNOG00000051006	Ufsp1	-0.50401	0.00066136	0.008251
ENSRNOG00000038761	Hacd2	-0.4604	0.00066703	0.0083139
ENSRNOG00000009889	Pgm1	-0.19747	0.00066918	0.0083329
ENSRNOG00000014745	AABR07026654.1	-0.29725	0.00066986	0.0083334
ENSRNOG00000011592	Lrp10	0.17685	0.00067995	0.008451
ENSRNOG00000000635	Arid5b	0.27408	0.00068715	0.0085324
ENSRNOG00000011379	Ccndbp1	0.30654	0.00069084	0.0085621
ENSRNOG00000021412	Slfn13	0.3765	0.00069074	0.0085621
ENSRNOG00000058249	Pgk1	-0.46871	0.00069703	0.0086226
ENSRNOG00000058658	Mtch2	-0.22003	0.00069677	0.0086226
ENSRNOG00000007102	Acss1	-0.55726	0.00069831	0.0086304
ENSRNOG00000005279	Ndufaf7	-0.33007	0.00070412	0.0086798
ENSRNOG00000024603	Rps15	0.16746	0.00070429	0.0086798
ENSRNOG00000056156	Maco1	0.2654	0.00070351	0.0086798
ENSRNOG00000016689	Fanci	-0.345	0.00070786	0.0087158
ENSRNOG00000011039	Gch1	-0.60564	0.0007105	0.0087375
ENSRNOG00000045844	Impact	0.30747	0.00071095	0.0087375
ENSRNOG00000005203	Sec61g	-0.27075	0.00071676	0.0088006
ENSRNOG00000004711	Mta1	0.20953	0.00071747	0.0088012
ENSRNOG00000020105	Klhl30	-0.24921	0.00071818	0.0088017
ENSRNOG00000050057	Abca3	0.24753	0.00072722	0.0089042
ENSRNOG00000006646	Vopp1	0.23069	0.00072876	0.0089065
ENSRNOG00000050483	Pradc1	-0.46497	0.00072831	0.0089065
ENSRNOG00000007235	Atp5mc1	-0.26231	0.00073096	0.0089252
ENSRNOG00000011796	C1r	-0.226	0.00073949	0.009021
ENSRNOG00000023220	Cnot11	0.33172	0.00074246	0.0090326
ENSRNOG00000048315	Eif2ak2	-0.40368	0.00074245	0.0090326
ENSRNOG00000055450	Ckmt2	-0.53913	0.0007425	0.0090326
ENSRNOG00000012499	Rarg	0.3046	0.00074933	0.0091073
ENSRNOG00000010832	Pdgfrl	-0.46516	0.00075324	0.0091296
ENSRNOG00000016866	Fhl2	-0.20391	0.00075274	0.0091296
ENSRNOG00000024043	Orc6	-0.46352	0.00075317	0.0091296
ENSRNOG00000033809	Mlh1	-0.33046	0.00075542	0.0091476
ENSRNOG00000047741	E2f2	-0.55038	0.00076069	0.0092029
ENSRNOG00000015117	Lrrc39	-0.38685	0.00076176	0.0092075
ENSRNOG00000005434	Sptbn1	0.17488	0.00077064	0.0092895
ENSRNOG00000012817	Lrrc17	0.35523	0.00077065	0.0092895
ENSRNOG00000051151	Gmps	-0.22589	0.00077066	0.0092895
ENSRNOG00000005041	Crip2	0.22753	0.00077707	0.009352
ENSRNOG00000021447	Prr7	0.49735	0.00077726	0.009352
ENSRNOG00000001501	Snrpa	-0.32869	0.00077914	0.009366
ENSRNOG00000008338	Bsdc1	0.31227	0.00078059	0.0093749
ENSRNOG00000034026	Lclat1	-0.31392	0.00078139	0.0093759
ENSRNOG00000011533	Irx3	0.39978	0.00078566	0.0094186
ENSRNOG00000002115	Sod1	0.23795	0.00079089	0.0094672
ENSRNOG00000020235	Hnrnpl	-0.17605	0.00079115	0.0094672
ENSRNOG00000001349	Mcm7	-0.28995	0.00079491	0.0095036
ENSRNOG00000009303	Zwilch	-0.37376	0.0007975	0.0095259
ENSRNOG00000013411	Nup155	-0.30653	0.00080212	0.0095638
ENSRNOG00000017962	Serpinb6a	0.22327	0.00080172	0.0095638
ENSRNOG00000001793	Heg1	-0.23186	0.000807	0.0096132
ENSRNOG00000010461	Gpx8	-0.27	0.00081398	0.0096749
ENSRNOG00000037206	Ccdc77	-0.44077	0.00081437	0.0096749
ENSRNOG00000050323	Srsf1	-0.18732	0.00081407	0.0096749
ENSRNOG00000014311	Slc7a8	0.52498	0.0008159	0.0096843
ENSRNOG00000023548	Sned1	-0.5806	0.00082067	0.0097322
ENSRNOG00000010176	Map2k1	-0.35158	0.00082252	0.0097454
ENSRNOG00000010753	Aig1	0.33134	0.00082537	0.0097542
ENSRNOG00000018390	Pld3	0.23279	0.00082552	0.0097542
ENSRNOG00000022623	Ttll12	0.30151	0.00082639	0.0097542
ENSRNOG00000046333	AABR07007032.1	0.24007	0.0008249	0.0097542
ENSRNOG00000057464	Fmr1	-0.29441	0.00082696	0.0097542
ENSRNOG00000006738	Fbxo32	0.28297	0.00082858	0.0097558
ENSRNOG00000017265	Tmem131	0.25374	0.00082853	0.0097558
ENSRNOG00000010680	Med12l	-0.44386	0.00083301	0.0097992
ENSRNOG00000007600	Igsf1	-0.486	0.0008361	0.009818
ENSRNOG00000061876	Tas1r2	0.2511	0.00083575	0.009818
ENSRNOG00000007047	Eps8	0.26591	0.00083776	0.00982
ENSRNOG00000016011	Plekhg1	0.49315	0.00083702	0.00982
ENSRNOG00000003905	Nsf	-0.26555	0.0008392	0.0098277
ENSRNOG00000042536	Pde4d	0.31033	0.0008399	0.0098277
ENSRNOG00000019560	Pde2a	-0.33301	0.00085049	0.0099384
ENSRNOG00000038372	Ndufs2	-0.17034	0.00085088	0.0099384
ENSRNOG00000004560	Cacna1b	0.48542	0.00085167	0.0099389
ENSRNOG00000018326	Pgls	0.27053	0.00085479	0.0099665
ENSRNOG00000020642	Flad1	-0.29654	0.00087042	0.01014
ENSRNOG00000014170	Dbn1	0.25843	0.00087768	0.010215
ENSRNOG00000013742	Large1	-0.24014	0.00088238	0.010261
ENSRNOG00000000815	Smpdl3a	0.35331	0.00088933	0.010333
ENSRNOG00000023628	Tmem106a	-0.47897	0.00089388	0.010376
ENSRNOG00000004807	Arf2	-0.3104	0.00090397	0.010484
ENSRNOG00000052424	RGD1306556	-0.48101	0.00091059	0.010552
ENSRNOG00000012762	Zfp64	0.37631	0.00092157	0.01067
ENSRNOG00000030291	AC095947.1	-0.37264	0.00092451	0.010694
ENSRNOG00000009815	Pnma2	-0.37619	0.00092641	0.010704
ENSRNOG00000009974	Coq3	-0.31305	0.000927	0.010704
ENSRNOG00000019522	Ciao3	-0.3143	0.00093107	0.010742
ENSRNOG00000012602	Recql	-0.27053	0.00093979	0.010833
ENSRNOG00000016740	Fam210a	-0.19929	0.00094268	0.010857
ENSRNOG00000010960	Ankh	-0.20826	0.00096047	0.01105
ENSRNOG00000015260	Lpar3	0.51062	0.00096112	0.01105
ENSRNOG00000019848	Rbm39	-0.5896	0.00096877	0.011128
ENSRNOG00000051221	AABR07070310.1	-0.52185	0.00098953	0.011357
ENSRNOG00000008966	Slco5a1	-0.2795	0.0009929	0.011386
ENSRNOG00000009539	Khdrbs3	-0.46306	0.0009961	0.011412
ENSRNOG00000012862	Spsb4	-0.30656	0.0010048	0.011492
ENSRNOG00000048849	Pdss1	-0.44884	0.0010045	0.011492
ENSRNOG00000020653	S1pr2	0.22507	0.0010064	0.011501
ENSRNOG00000007920	Ssbp3	0.21428	0.0010114	0.011548
ENSRNOG00000016281	Col4a1	-0.15132	0.0010164	0.011595
ENSRNOG00000033110	Svep1	0.31244	0.0010228	0.011658
ENSRNOG00000005776	Bcl11b	-0.51218	0.001029	0.011708
ENSRNOG00000018524	Ezr	0.17709	0.0010283	0.011708
ENSRNOG00000010453	Klhl7	0.28381	0.001031	0.011721
ENSRNOG00000008857	Adamts10	-0.21854	0.0010386	0.011797
ENSRNOG00000004019	Phlda1	0.21274	0.0010419	0.011814
ENSRNOG00000053239	Clmp	-0.2733	0.0010413	0.011814
ENSRNOG00000018816	Cox5a	-0.1859	0.0010431	0.011817
ENSRNOG00000018877	Zfp629	-0.29866	0.0010439	0.011817
ENSRNOG00000017494	Acp6	0.31471	0.001049	0.011853
ENSRNOG00000018791	Dnlz	0.28772	0.0010489	0.011853
ENSRNOG00000015236	Mybbp1a	0.21035	0.0010517	0.01187
ENSRNOG00000030308	Zfp251	0.2613	0.0010522	0.01187
ENSRNOG00000004834	Llgl2	0.25514	0.0010622	0.011972
ENSRNOG00000000250	Jmjd6	-0.39891	0.0010693	0.012041
ENSRNOG00000003117	Psmd12	-0.21997	0.0010773	0.012122
ENSRNOG00000018998	Yipf3	0.22593	0.001082	0.012164
ENSRNOG00000010169	Atpaf1	-0.27462	0.0010866	0.012202
ENSRNOG00000024972	Cox10	-0.30275	0.0010872	0.012202
ENSRNOG00000007805	Mybl2	-0.3289	0.001089	0.012212
ENSRNOG00000002781	Kdsr	0.33578	0.0010928	0.012242
ENSRNOG00000020719	Hrc	-0.31555	0.0010936	0.012242
ENSRNOG00000048838	Gjc1	-0.35282	0.0011023	0.012329
ENSRNOG00000003554	Piga	-0.45327	0.0011105	0.012411
ENSRNOG00000017905	Map1lc3b	0.18904	0.0011133	0.012431
ENSRNOG00000018476	LOC100911225	-0.44479	0.0011305	0.012612
ENSRNOG00000016541	Enc1	0.25271	0.0011329	0.012629
ENSRNOG00000016984	Atg13	0.36369	0.0011361	0.012654
ENSRNOG00000000560	Lrrc20	-0.33544	0.0011543	0.01279
ENSRNOG00000011140	Prxl2a	0.37416	0.0011515	0.01279
ENSRNOG00000014399	Aamp	0.21824	0.0011561	0.01279
ENSRNOG00000016351	Frrs1	0.32414	0.0011516	0.01279
ENSRNOG00000017154	Atp11a	0.29647	0.0011555	0.01279
ENSRNOG00000017581	RGD1306227	-0.53471	0.0011561	0.01279
ENSRNOG00000023520	Cs	-0.17438	0.0011498	0.01279
ENSRNOG00000056585	Fscn1	0.24234	0.0011554	0.01279
ENSRNOG00000020579	Col7a1	-0.49354	0.0011573	0.012793
ENSRNOG00000020300	Lsp1	-0.37556	0.0011627	0.012841
ENSRNOG00000015602	Cdh2	0.1554	0.0011706	0.012916
ENSRNOG00000060436	Vti1b	0.3159	0.0011714	0.012916
ENSRNOG00000006604	Thy1	-0.25014	0.0011729	0.012921
ENSRNOG00000058186	Errfi1	-0.34928	0.0011756	0.012941
ENSRNOG00000017852	Nars	0.17896	0.0011813	0.012993
ENSRNOG00000015825	Aurkc	-0.50458	0.0011846	0.013018
ENSRNOG00000010037	Epb41	0.26783	0.0011898	0.013064
ENSRNOG00000016474	Tspan3	-0.2024	0.0011913	0.013069
ENSRNOG00000029862	Spc24	-0.47847	0.0011942	0.013091
ENSRNOG00000016855	B3galnt2	-0.30577	0.0011962	0.013102
ENSRNOG00000016038	Mgmt	0.31775	0.0012043	0.01318
ENSRNOG00000019553	Ipo4	0.198	0.0012165	0.013297
ENSRNOG00000023587	Dhtkd1	0.55242	0.0012171	0.013297
ENSRNOG00000019482	Gnao1	-0.22898	0.0012296	0.013419
ENSRNOG00000020317	Rab5if	-0.21862	0.0012303	0.013419
ENSRNOG00000013766	Acaa2	-0.28332	0.0012418	0.013534
ENSRNOG00000043167	Itga9	-0.20487	0.0012442	0.013549
ENSRNOG00000021259	Prnp	0.23565	0.0012487	0.013587
ENSRNOG00000008830	Nfe2l1	0.16956	0.0012507	0.013597
ENSRNOG00000059013	AABR07060519.1	-0.32218	0.0012679	0.013773
ENSRNOG00000020373	Dap3	-0.21797	0.0012691	0.013774
ENSRNOG00000004791	Arf6	0.20107	0.0012728	0.013803
ENSRNOG00000004158	Hdac9	-0.40048	0.0012748	0.013814
ENSRNOG00000017226	Slc2a4	-0.55997	0.0012769	0.013825
ENSRNOG00000001692	Chaf1b	-0.46587	0.0012821	0.013869
ENSRNOG00000052990	Cers5	0.26128	0.0012893	0.013936
ENSRNOG00000059406	Ier5	0.22426	0.0012931	0.013965
ENSRNOG00000003276	Myo1d	-0.2199	0.0012965	0.01399
ENSRNOG00000014021	Matn4	-0.55891	0.0013072	0.014095
ENSRNOG00000019780	Sypl2	-0.26054	0.0013207	0.014229
ENSRNOG00000013005	Rpa2	-0.30912	0.0013225	0.014237
ENSRNOG00000009419	Ptprg	0.2629	0.001325	0.014252
ENSRNOG00000031475	Col16a1	-0.19645	0.0013343	0.01434
ENSRNOG00000015380	Jup	0.20988	0.0013358	0.014345
ENSRNOG00000013190	Rnaset2	0.27827	0.0013405	0.014372
ENSRNOG00000019356	Lrfn4	0.27081	0.0013396	0.014372
ENSRNOG00000012119	AABR07069282.1	-0.57222	0.0013446	0.014403
ENSRNOG00000008755	Acox1	0.21648	0.001348	0.014429
ENSRNOG00000060448	Hand2	0.37194	0.0013538	0.014479
ENSRNOG00000047247	Ptprs	0.19784	0.0013852	0.014802
ENSRNOG00000004968	Ncapg2	-0.27221	0.0013873	0.014813
ENSRNOG00000007392	Atp6v1f	0.23609	0.0013899	0.014829
ENSRNOG00000005698	Ndufa5	-0.19723	0.0013969	0.014892
ENSRNOG00000000781	Rnf39	0.45176	0.0014051	0.014942
ENSRNOG00000028884	Atp5mg	-0.19707	0.0014045	0.014942
ENSRNOG00000060021	Txlnb	-0.27796	0.0014047	0.014942
ENSRNOG00000056153	Tent5b	-0.4714	0.0014089	0.014971
ENSRNOG00000010131	Rin2	-0.24139	0.0014177	0.015052
ENSRNOG00000037199	Spink8	-0.23304	0.0014259	0.015127
ENSRNOG00000001585	Nrip1	-0.32569	0.0014328	0.015188
ENSRNOG00000016190	Coq9	-0.18347	0.0014375	0.015214
ENSRNOG00000028043	Cxcl3	0.56805	0.001437	0.015214
ENSRNOG00000012181	Lpl	-0.32618	0.0014494	0.015327
ENSRNOG00000054438	LOC292543	-0.46479	0.0014507	0.015329
ENSRNOG00000011661	Hnrnph2	-0.20842	0.001463	0.015437
ENSRNOG00000051285	AABR07070312.1	-0.42376	0.0014632	0.015437
ENSRNOG00000008210	Ky	-0.56426	0.0014654	0.015447
ENSRNOG00000003033	Plcd3	0.21924	0.0014711	0.015494
ENSRNOG00000011101	Twist1	0.32588	0.0014752	0.015526
ENSRNOG00000019914	Fam57b	0.41181	0.001481	0.015574
ENSRNOG00000019629	Lamp1	0.16147	0.0014832	0.015585
ENSRNOG00000016592	Gnai2	0.16845	0.0014914	0.015658
ENSRNOG00000000054	Abhd8	-0.26541	0.0014943	0.015676
ENSRNOG00000001596	Atp5mc3	-0.19007	0.0014965	0.015687
ENSRNOG00000017484	Gja5	0.42463	0.001498	0.01569
ENSRNOG00000005228	Gnptab	-0.22869	0.0015046	0.015747
ENSRNOG00000036603	Ifit1bl	0.50011	0.0015076	0.015766
ENSRNOG00000033517	LOC100360791	0.19555	0.0015184	0.015866
ENSRNOG00000012559	Man1b1	0.19916	0.001531	0.015973
ENSRNOG00000043225	Zfp771	0.25674	0.0015304	0.015973
ENSRNOG00000005695	Mgp	-0.1984	0.0015386	0.016039
ENSRNOG00000010409	Nol6	0.27394	0.0015399	0.01604
ENSRNOG00000024945	Dusp18	0.32197	0.0015495	0.016127
ENSRNOG00000005274	Vrk1	-0.39594	0.0015534	0.016155
ENSRNOG00000008713	Slc41a2	0.31034	0.0015547	0.016155
ENSRNOG00000011332	Clspn	-0.50402	0.0015682	0.016284
ENSRNOG00000022252	Kbtbd3	-0.44913	0.0015775	0.016367
ENSRNOG00000013971	Psat1	0.25554	0.0015868	0.016446
ENSRNOG00000016414	Slc22a17	0.19549	0.0015876	0.016446
ENSRNOG00000019374	Csk	0.25009	0.0015909	0.016467
ENSRNOG00000056768	AABR07035428.2	0.43258	0.0015935	0.016482
ENSRNOG00000009029	Nptn	-0.20242	0.0016071	0.016596
ENSRNOG00000060723	AABR07071244.1	-0.19608	0.0016067	0.016596
ENSRNOG00000020643	Bub3	-0.25417	0.0016114	0.016622
ENSRNOG00000023376	Riok3	0.22299	0.0016121	0.016622
ENSRNOG00000008140	Rpl15	0.14547	0.0016169	0.016654
ENSRNOG00000019804	B3gat3	0.25571	0.0016178	0.016654
ENSRNOG00000009548	Fpgt	0.34174	0.0016306	0.016772
ENSRNOG00000017359	Itm2c	0.17082	0.0016335	0.01679
ENSRNOG00000013018	Eda2r	0.39311	0.0016352	0.016794
ENSRNOG00000011782	Got2	-0.15208	0.0016469	0.0169
ENSRNOG00000016833	Ide	0.20123	0.0016496	0.016915
ENSRNOG00000005191	Trim44	0.29631	0.0016572	0.01698
ENSRNOG00000003979	Zranb3	-0.46674	0.001665	0.017047
ENSRNOG00000058271	Chpt1	-0.26994	0.0016686	0.01707
ENSRNOG00000020274	Taf5	-0.46566	0.001677	0.017143
ENSRNOG00000020467	Nrep	-0.41225	0.0016797	0.017147
ENSRNOG00000020922	Hspb6	-0.18465	0.0016799	0.017147
ENSRNOG00000015896	Rbpms2	-0.28832	0.0016827	0.017162
ENSRNOG00000010319	Lcp1	0.37776	0.001693	0.017253
ENSRNOG00000057713	Cav2	-0.42424	0.0017014	0.017325
ENSRNOG00000011452	Aldoc	0.28767	0.0017071	0.01737
ENSRNOG00000002322	RGD1310587	-0.56117	0.0017192	0.017457
ENSRNOG00000015619	Agfg1	0.19472	0.0017196	0.017457
ENSRNOG00000020213	Tubg1	-0.24045	0.0017173	0.017457
ENSRNOG00000056954	Inpp5k	0.32468	0.0017254	0.017502
ENSRNOG00000051958	AABR07037943.1	-0.54086	0.0017347	0.017583
ENSRNOG00000008332	Smo	0.25643	0.0017478	0.017689
ENSRNOG00000025179	AABR07045322.1	0.33082	0.0017465	0.017689
ENSRNOG00000005248	Slc1a4	0.21475	0.001754	0.017737
ENSRNOG00000039745	Pm20d1	0.42705	0.0017654	0.01784
ENSRNOG00000033639	Zfp777	0.30992	0.0017737	0.01791
ENSRNOG00000025145	Rmdn1	-0.29432	0.0018043	0.018205
ENSRNOG00000006608	Tmem70	-0.28557	0.0018088	0.018236
ENSRNOG00000005195	Cst3	0.17812	0.0018123	0.018257
ENSRNOG00000006334	Txndc16	0.4155	0.00182	0.018321
ENSRNOG00000019743	Tmem63b	0.1968	0.0018287	0.018386
ENSRNOG00000048478	Kcne4	-0.44779	0.0018293	0.018386
ENSRNOG00000000248	Srsf2	-0.17573	0.0018461	0.018541
ENSRNOG00000000156	LOC100911486	0.52827	0.0018497	0.018563
ENSRNOG00000019253	Bcar1	0.21673	0.0018517	0.018569
ENSRNOG00000013653	Pdlim7	-0.23567	0.0018564	0.018602
ENSRNOG00000008170	Jph2	-0.22151	0.0018582	0.018606
ENSRNOG00000006472	Hspa2	-0.35598	0.0018633	0.018643
ENSRNOG00000000500	Scube3	-0.41909	0.0018662	0.018658
ENSRNOG00000010999	Cep295	-0.36713	0.0018744	0.018707
ENSRNOG00000020450	Slc26a6	-0.40394	0.0018738	0.018707
ENSRNOG00000020941	Psenen	0.2454	0.0018754	0.018707
ENSRNOG00000022597	Cenpj	-0.3657	0.0019005	0.018943
ENSRNOG00000007821	Dyrk2	-0.26126	0.0019114	0.019037
ENSRNOG00000021151	Ppp1r14b	0.19121	0.0019146	0.019055
ENSRNOG00000028015	Pf4	0.45135	0.0019258	0.019152
ENSRNOG00000013009	Ldha	-0.42592	0.0019471	0.019349
ENSRNOG00000010912	Mrps25	-0.25458	0.0019636	0.019498
ENSRNOG00000017118	P4ha3	-0.271	0.0019717	0.019564
ENSRNOG00000007493	Xrcc2	-0.42626	0.0019749	0.019567
ENSRNOG00000021555	Mis18a	-0.50224	0.0019744	0.019567
ENSRNOG00000005308	Tmx2	-0.26847	0.001979	0.019593
ENSRNOG00000003131	Traf7	0.20306	0.0019981	0.019752
ENSRNOG00000022499	Sgo1	-0.41925	0.0019972	0.019752
ENSRNOG00000012576	Selenos	0.22757	0.0020006	0.019762
ENSRNOG00000014504	Il1r1	0.18618	0.0020199	0.019938
ENSRNOG00000055082	Maz	0.21823	0.0020292	0.020015
ENSRNOG00000005386	Kitlg	0.34792	0.0020311	0.020018
ENSRNOG00000008546	Mrpl35	-0.27149	0.0020343	0.02002
ENSRNOG00000014371	Cdh13	-0.20303	0.0020351	0.02002
ENSRNOG00000052506	Ak3	0.18288	0.0020359	0.02002
ENSRNOG00000020713	Osbpl5	0.21469	0.002053	0.020174
ENSRNOG00000032240	Gbp5	0.51743	0.0020594	0.020222
ENSRNOG00000020233	Rabac1	0.20419	0.0020623	0.020234
ENSRNOG00000032798	Slco3a1	0.19761	0.0020715	0.02031
ENSRNOG00000053450	Myadm	0.16849	0.0020772	0.020351
ENSRNOG00000015068	Il11ra1	0.23807	0.0020905	0.020465
ENSRNOG00000022067	Tlr5	0.36386	0.002102	0.020563
ENSRNOG00000000303	Cep57l1	-0.39342	0.0021077	0.020603
ENSRNOG00000005970	Lrrc1	-0.28215	0.002114	0.02065
ENSRNOG00000020029	Mcrip2	-0.34797	0.0021209	0.020702
ENSRNOG00000001300	P2rx4	0.33428	0.0021337	0.020811
ENSRNOG00000042499	Tmsb10	0.19832	0.0021464	0.02092
ENSRNOG00000058478	Mapk8ip1	0.25536	0.0021481	0.020921
ENSRNOG00000008414	Bsg	-0.18751	0.0021594	0.021015
ENSRNOG00000049642	Smim5	-0.51654	0.0021631	0.021036
ENSRNOG00000020229	Homer3	0.27151	0.0021668	0.021056
ENSRNOG00000047393	Krt18	0.46246	0.0021719	0.02109
ENSRNOG00000008163	Atp6v1g1	0.23094	0.0021835	0.021187
ENSRNOG00000001351	Trafd1	0.28204	0.0021987	0.021319
ENSRNOG00000016152	Dek	-0.19591	0.0022061	0.021375
ENSRNOG00000016070	Trpc3	-0.4064	0.0022276	0.021552
ENSRNOG00000017372	Higd2a	0.24518	0.0022272	0.021552
ENSRNOG00000020468	Stard4	-0.3123	0.002247	0.021708
ENSRNOG00000032134	Uqcrc1	-0.15457	0.0022463	0.021708
ENSRNOG00000000695	Ssh1	0.3046	0.0022755	0.021967
ENSRNOG00000008177	Pim2	-0.51397	0.0022865	0.022048
ENSRNOG00000017431	RGD1304884	0.26279	0.0022872	0.022048
ENSRNOG00000020025	LOC108348052	0.4376	0.0022904	0.022063
ENSRNOG00000006619	Dnajc9	-0.25803	0.002299	0.022129
ENSRNOG00000061128	Pelo	0.22207	0.0023029	0.02215
ENSRNOG00000021840	Cped1	-0.39466	0.0023086	0.022189
ENSRNOG00000015019	Spg21	0.22645	0.0023112	0.022198
ENSRNOG00000010165	Tnfaip2	0.2372	0.0023149	0.022217
ENSRNOG00000037563	Cd68	0.40654	0.0023212	0.022261
ENSRNOG00000009739	Washc5	0.23136	0.0023313	0.022326
ENSRNOG00000031031	Zfp292	-0.39159	0.0023308	0.022326
ENSRNOG00000030285	Epha3	0.4258	0.002355	0.022536
ENSRNOG00000004682	Parpbp	-0.52116	0.0023643	0.0226
ENSRNOG00000013545	Polr2e	0.19773	0.002365	0.0226
ENSRNOG00000000974	Zfp358	0.30435	0.0023785	0.022712
ENSRNOG00000054479	Zw10	-0.31756	0.0023891	0.022797
ENSRNOG00000011647	S100a6	-0.26793	0.0024174	0.02305
ENSRNOG00000000645	Reep3	-0.17348	0.0024406	0.023254
ENSRNOG00000016810	Stmn1	-0.22364	0.0024439	0.023257
ENSRNOG00000022697	Clec14a	-0.38703	0.0024449	0.023257
ENSRNOG00000022999	Ppp2r3a	-0.20091	0.0024461	0.023257
ENSRNOG00000007710	Usp20	0.23805	0.002454	0.023314
ENSRNOG00000016571	Ngf	-0.48118	0.0024592	0.02333
ENSRNOG00000031171	Wdr46	0.28063	0.0024586	0.02333
ENSRNOG00000033688	Cep170b	0.20738	0.0024611	0.023332
ENSRNOG00000004342	Ahr	-0.3237	0.0024849	0.023541
ENSRNOG00000009948	Pip4p1	0.28849	0.0025342	0.023956
ENSRNOG00000018371	Tubb6	-0.18161	0.0025307	0.023956
ENSRNOG00000019433	Rab3a	-0.33159	0.0025328	0.023956
ENSRNOG00000023661	Celf2	0.23547	0.0025414	0.024007
ENSRNOG00000038980	Lypd6	-0.48942	0.002547	0.024042
ENSRNOG00000013503	Cdh24	-0.41766	0.0025574	0.02409
ENSRNOG00000020994	Slc25a39	0.19218	0.0025575	0.02409
ENSRNOG00000042068	Otud7b	0.20492	0.0025572	0.02409
ENSRNOG00000004720	Kcnj2	-0.45532	0.0025775	0.024244
ENSRNOG00000007316	Idh3B	-0.18341	0.0025776	0.024244
ENSRNOG00000004766	Glis2	-0.19081	0.0025863	0.024309
ENSRNOG00000051816	Tigar	-0.41872	0.0025977	0.024399
ENSRNOG00000006523	Atl2	-0.26791	0.0026034	0.024435
ENSRNOG00000013023	Nop53	0.19008	0.0026113	0.024492
ENSRNOG00000020384	Fam13b	0.25901	0.0026164	0.024522
ENSRNOG00000007518	Nckap1	-0.19808	0.0026245	0.02458
ENSRNOG00000009652	Prkci	0.24304	0.0026307	0.024621
ENSRNOG00000017032	Atp5f1a	-0.13623	0.0026482	0.024767
ENSRNOG00000012878	Atp7b	-0.45179	0.0026628	0.024886
ENSRNOG00000004464	Sel1l	0.18274	0.0026692	0.024928
ENSRNOG00000030568	Rgs12	-0.2869	0.0026886	0.025092
ENSRNOG00000030478	AY172581.9	0.206	0.0026933	0.025118
ENSRNOG00000002372	Sgcd	-0.30539	0.0027038	0.025198
ENSRNOG00000046147	Knop1	0.48729	0.0027127	0.025263
ENSRNOG00000060869	Irak1	0.17648	0.0027387	0.025487
ENSRNOG00000017564	Mib2	0.22137	0.0027691	0.025752
ENSRNOG00000010018	Clec4a3	0.48902	0.0027797	0.025832
ENSRNOG00000003858	Atp6ap2	-0.2329	0.0028061	0.026041
ENSRNOG00000058866	Myo5a	0.25965	0.0028061	0.026041
ENSRNOG00000008480	Kcnab3	-0.53447	0.0028126	0.026083
ENSRNOG00000013290	Nrip3	-0.42119	0.0028179	0.026114
ENSRNOG00000021041	Fam171a2	0.26875	0.0028239	0.02614
ENSRNOG00000043077	Zfpm1	0.25975	0.0028247	0.02614
ENSRNOG00000015538	Abcd2	-0.53313	0.0028333	0.026201
ENSRNOG00000001930	Ccdc50	0.22966	0.0028584	0.026385
ENSRNOG00000017631	Cyp20a1	0.23959	0.0028556	0.026385
ENSRNOG00000019645	Osbp2	0.36714	0.0028592	0.026385
ENSRNOG00000004373	Ddx39a	-0.28942	0.0028666	0.026435
ENSRNOG00000025981	Ska2	-0.33479	0.0028699	0.026447
ENSRNOG00000050347	Ptges3l	-0.24676	0.0028808	0.026529
ENSRNOG00000037707	Armcx6	0.42086	0.002922	0.026889
ENSRNOG00000018694	Lipg	0.51784	0.0029251	0.026899
ENSRNOG00000021110	Mllt11	0.27152	0.0029326	0.026949
ENSRNOG00000053269	Tmem106c	0.38444	0.0029365	0.026966
ENSRNOG00000018556	Tomm40	-0.24159	0.0029561	0.02712
ENSRNOG00000021384	Ankrd44	0.40143	0.0029573	0.02712
ENSRNOG00000000133	Txndc15	0.26655	0.0029664	0.027184
ENSRNOG00000016280	Btrc	0.28432	0.0029712	0.02721
ENSRNOG00000003833	Nenf	0.25463	0.0030019	0.027452
ENSRNOG00000045524	Slc39a3	0.34061	0.0029999	0.027452
ENSRNOG00000010852	Nup205	-0.23166	0.0030397	0.027779
ENSRNOG00000017164	Afap1l2	-0.3774	0.0030452	0.02781
ENSRNOG00000016892	Nr2f6	0.19812	0.0030688	0.028006
ENSRNOG00000009649	Slitrk5	-0.52631	0.0030804	0.028093
ENSRNOG00000060687	Slc24a3	-0.48165	0.0030938	0.028195
ENSRNOG00000033378	Rnf123	0.20763	0.0031011	0.028241
ENSRNOG00000003669	Myocd	-0.17262	0.0031057	0.028264
ENSRNOG00000013300	Atp5if1	0.18601	0.0031088	0.028273
ENSRNOG00000055583	Ttyh3	0.20664	0.0031374	0.028514
ENSRNOG00000010077	Smarcd3	-0.19296	0.0031461	0.028572
ENSRNOG00000001239	Ddt	0.23343	0.0031531	0.028617
ENSRNOG00000011313	Sorcs1	0.50839	0.0031612	0.02867
ENSRNOG00000005124	Plekhh2	-0.33839	0.003185	0.028867
ENSRNOG00000018159	Anxa4	0.19891	0.00321	0.029073
ENSRNOG00000000894	Fry	0.19274	0.003216	0.029108
ENSRNOG00000016838	Pla2g5	-0.30683	0.0032185	0.02911
ENSRNOG00000037085	Xirp1	-0.19239	0.0032222	0.029124
ENSRNOG00000032414	Tmem161b	-0.41129	0.0032292	0.029167
ENSRNOG00000001297	Prmt2	0.29971	0.0032411	0.029234
ENSRNOG00000017510	Mfge8	-0.13566	0.0032404	0.029234
ENSRNOG00000002389	Morf4l2	-0.15245	0.0032446	0.029245
ENSRNOG00000019069	Nxf1	0.19191	0.003257	0.029337
ENSRNOG00000051470	Card9	0.45611	0.0032636	0.029377
ENSRNOG00000017306	AABR07071876.1	0.38121	0.0032838	0.029512
ENSRNOG00000048309	Uqcc1	-0.24675	0.0032831	0.029512
ENSRNOG00000048870	St6galnac4	0.22802	0.0032854	0.029512
ENSRNOG00000018364	Kat2a	0.26622	0.0032925	0.029557
ENSRNOG00000002790	Abcb7	-0.26978	0.0033022	0.029583
ENSRNOG00000020567	Fibp	0.2867	0.0033003	0.029583
ENSRNOG00000054689	Cox7b	-0.18994	0.0033006	0.029583
ENSRNOG00000026519	LOC100364062	-0.3241	0.0033079	0.029614
ENSRNOG00000002032	Ifngr2	0.25164	0.0033106	0.029618
ENSRNOG00000012031	St8sia2	0.39929	0.00332	0.029682
ENSRNOG00000007981	Klhl23	-0.24492	0.0033536	0.029962
ENSRNOG00000001138	Taok3	0.35279	0.0033717	0.030069
ENSRNOG00000018551	Olr63	-0.48075	0.0033731	0.030069
ENSRNOG00000019179	Ggta1	-0.25621	0.0033742	0.030069
ENSRNOG00000039924	Triqk	0.42687	0.003377	0.030069
ENSRNOG00000056753	Hectd2	-0.24507	0.0033754	0.030069
ENSRNOG00000026407	Fam184a	-0.42576	0.0033854	0.030124
ENSRNOG00000052758	Fam49a	-0.28091	0.0034026	0.030256
ENSRNOG00000029995	Herpud2	0.21812	0.0034137	0.030318
ENSRNOG00000048915	Twf2	-0.25296	0.0034142	0.030318
ENSRNOG00000003553	Efemp1	0.42986	0.003419	0.030341
ENSRNOG00000013253	Armc1	-0.26113	0.003446	0.03056
ENSRNOG00000001050	Eif2ak1	0.23172	0.0034588	0.030653
ENSRNOG00000051440	Ppp1r12b	-0.21274	0.0034613	0.030654
ENSRNOG00000007206	LOC361016	-0.51143	0.0034664	0.030679
ENSRNOG00000042044	Stard3	0.24024	0.0034792	0.030771
ENSRNOG00000021164	Stip1	-0.15986	0.0034912	0.030856
ENSRNOG00000000867	Vars	0.16764	0.0035086	0.030949
ENSRNOG00000006649	Thrb	-0.45998	0.0035067	0.030949
ENSRNOG00000009248	Pnrc2	-0.2022	0.0035057	0.030949
ENSRNOG00000015701	Rreb1	-0.2869	0.0035334	0.031125
ENSRNOG00000042561	Cks1b	-0.23961	0.0035315	0.031125
ENSRNOG00000009899	Skil	-0.24525	0.0035487	0.031226
ENSRNOG00000013445	Aaas	-0.26634	0.0035511	0.031226
ENSRNOG00000014766	Galt	0.25108	0.003552	0.031226
ENSRNOG00000023309	Anks6	0.35995	0.0035556	0.031238
ENSRNOG00000007682	Gria3	-0.19319	0.0035789	0.031347
ENSRNOG00000021962	Fzd2	0.2211	0.0035816	0.031347
ENSRNOG00000022483	Trim50	-0.51896	0.0035734	0.031347
ENSRNOG00000026604	Cercam	-0.31738	0.0035802	0.031347
ENSRNOG00000046229	AC130940.1	-0.50165	0.0035768	0.031347
ENSRNOG00000049782	Csf2ra	0.41881	0.0035823	0.031347
ENSRNOG00000000903	Asl	0.28325	0.0035943	0.031392
ENSRNOG00000006490	Neo1	0.20104	0.0035946	0.031392
ENSRNOG00000012123	Fdx1	-0.39939	0.0035933	0.031392
ENSRNOG00000020867	Numbl	0.24876	0.0036047	0.03146
ENSRNOG00000059875	Zfyve26	0.23638	0.0036131	0.031512
ENSRNOG00000012512	Nexn	-0.18025	0.0036204	0.031555
ENSRNOG00000003515	Ephx1	0.26408	0.0036345	0.031656
ENSRNOG00000009850	St3gal4	-0.22064	0.0036374	0.031661
ENSRNOG00000003949	AABR07037995.1	-0.494	0.0036429	0.031688
ENSRNOG00000015991	Npr2	0.23864	0.0036613	0.031827
ENSRNOG00000005193	Pfas	0.26312	0.0037177	0.032286
ENSRNOG00000009495	Src	0.24674	0.0037215	0.032286
ENSRNOG00000046922	Phactr4	-0.31698	0.0037202	0.032286
ENSRNOG00000030888	Rela	0.20832	0.0037301	0.032339
ENSRNOG00000021323	Car13	0.47682	0.003735	0.032361
ENSRNOG00000016619	Use1	0.2019	0.0037428	0.032408
ENSRNOG00000057125	Ddr1	0.17076	0.0037469	0.032422
ENSRNOG00000005464	Lgalsl	-0.17836	0.00376	0.032514
ENSRNOG00000010523	Naa20	-0.29241	0.0037915	0.032765
ENSRNOG00000008079	Ugp2	-0.20345	0.0037981	0.0328
ENSRNOG00000003908	Cep128	-0.37212	0.0038014	0.032807
ENSRNOG00000004327	Ddc	0.24166	0.0038044	0.032812
ENSRNOG00000014516	Hs6st1	-0.19132	0.0038127	0.032861
ENSRNOG00000014746	Dzip1l	-0.21094	0.0038152	0.032861
ENSRNOG00000021750	Id1	0.2408	0.0038552	0.033185
ENSRNOG00000048426	AABR07044509.1	0.50227	0.0038719	0.033307
ENSRNOG00000002989	Nmt1	0.17884	0.0038806	0.033359
ENSRNOG00000010567	Angel1	0.34436	0.0038912	0.03342
ENSRNOG00000016700	Tcf21	0.27006	0.0038927	0.03342
ENSRNOG00000000940	Flt1	-0.34478	0.0039061	0.033513
ENSRNOG00000022060	Magi1	0.25206	0.0039238	0.033634
ENSRNOG00000053113	AABR07001389.1	-0.51256	0.0039253	0.033634
ENSRNOG00000021052	Patl1	-0.2884	0.0039303	0.033655
ENSRNOG00000009364	Ndufb9	-0.17824	0.0039402	0.033718
ENSRNOG00000002881	Ddr2	0.19264	0.0039523	0.033778
ENSRNOG00000027990	Crip1	-0.3751	0.0039518	0.033778
ENSRNOG00000003183	Fmod	-0.34579	0.0039597	0.033819
ENSRNOG00000053615	Mrpl50	-0.26669	0.0039623	0.03382
ENSRNOG00000031167	AABR07054319.1	0.48584	0.003967	0.033837
ENSRNOG00000060538	Cdc42se1	0.21206	0.0039746	0.033881
ENSRNOG00000056226	AABR07066944.1	-0.47054	0.0039864	0.033959
ENSRNOG00000023262	Cenpm	-0.40388	0.0039891	0.03396
ENSRNOG00000026108	Tcof1	0.2344	0.0040064	0.034085
ENSRNOG00000009871	Piwil2	-0.50271	0.0040329	0.034266
ENSRNOG00000059245	Rad51b	-0.50239	0.0040305	0.034266
ENSRNOG00000029996	AABR07054368.1	0.21233	0.0040369	0.034278
ENSRNOG00000028688	Ctns	0.36439	0.0040506	0.034373
ENSRNOG00000001440	Mdh2	-0.12938	0.0040839	0.034615
ENSRNOG00000031824	Slc44a2	0.18424	0.0040844	0.034615
ENSRNOG00000054620	AC135026.1	-0.49273	0.0040878	0.034622
ENSRNOG00000005061	Dlst	-0.14268	0.0041093	0.034708
ENSRNOG00000013180	Ercc3	0.23449	0.0041112	0.034708
ENSRNOG00000018415	Acot13	-0.36274	0.0041072	0.034708
ENSRNOG00000018735	Cd74	-0.46546	0.004111	0.034708
ENSRNOG00000040205	Zcchc24	0.18126	0.0041061	0.034708
ENSRNOG00000018089	Sra1	-0.25469	0.0041229	0.034763
ENSRNOG00000045838	Hps1	0.31064	0.0041223	0.034763
ENSRNOG00000062013	Adprhl1	-0.33747	0.0041294	0.034796
ENSRNOG00000004424	Rabif	0.44963	0.0041446	0.034856
ENSRNOG00000007867	Rngtt	-0.27526	0.0041401	0.034856
ENSRNOG00000036964	Ralgapa2	-0.38884	0.004142	0.034856
ENSRNOG00000037613	Kdm6b	-0.25302	0.0041669	0.035021
ENSRNOG00000012852	Bin1	0.31074	0.0041699	0.035024
ENSRNOG00000000701	Iscu	0.20215	0.0041757	0.035051
ENSRNOG00000043128	Armcx4	-0.23014	0.0041968	0.035206
ENSRNOG00000006670	Rai2	0.32231	0.0042207	0.035315
ENSRNOG00000008055	Ccne2	-0.36515	0.0042153	0.035315
ENSRNOG00000010105	S100a11	-0.14894	0.0042232	0.035315
ENSRNOG00000013201	Tex264	0.21833	0.0042147	0.035315
ENSRNOG00000013743	Sec61a1	0.14907	0.0042189	0.035315
ENSRNOG00000009972	Rara	-0.19842	0.0042344	0.035386
ENSRNOG00000008091	Gins1	-0.45996	0.004239	0.035402
ENSRNOG00000006663	Usp2	-0.2455	0.0042445	0.035425
ENSRNOG00000004612	Ppp1cb	-0.1603	0.0042646	0.03557
ENSRNOG00000020060	Atf5	0.17437	0.0042728	0.035601
ENSRNOG00000026918	RGD1308065	-0.51088	0.0042737	0.035601
ENSRNOG00000021012	Rfx5	-0.23984	0.0042766	0.035603
ENSRNOG00000024602	Plekha7	0.27766	0.0042932	0.035719
ENSRNOG00000012782	Cemip2	-0.25135	0.0043236	0.035949
ENSRNOG00000011946	Ptn	0.27636	0.0043324	0.03596
ENSRNOG00000038044	Tsc22d2	0.24184	0.004329	0.03596
ENSRNOG00000053200	AABR07068161.1	-0.41925	0.0043331	0.03596
ENSRNOG00000007327	Pars2	-0.38105	0.0044064	0.036545
ENSRNOG00000002773	Rgs4	-0.4568	0.0044125	0.036559
ENSRNOG00000024159	Fcer1g	0.43519	0.0044135	0.036559
ENSRNOG00000009956	Wnk1	0.14991	0.0044198	0.036565
ENSRNOG00000029152	Tmem69	-0.28568	0.0044199	0.036565
ENSRNOG00000059605	Ddn	-0.476	0.0044306	0.036631
ENSRNOG00000037967	Thap7	0.32399	0.004434	0.036636
ENSRNOG00000008061	Nuak1	-0.17108	0.0044568	0.03675
ENSRNOG00000010233	Cald1	-0.13871	0.0044558	0.03675
ENSRNOG00000013949	Idh2	-0.16155	0.0044582	0.03675
ENSRNOG00000021137	Kctd15	0.31761	0.004459	0.03675
ENSRNOG00000006331	Elovl5	-0.19713	0.0044783	0.036864
ENSRNOG00000018114	Acadvl	-0.17319	0.0044769	0.036864
ENSRNOG00000030355	Mroh1	0.24439	0.0044879	0.036911
ENSRNOG00000036677	Slc16a3	-0.50859	0.0044916	0.036911
ENSRNOG00000042503	Ndufv2	-0.18143	0.0044924	0.036911
ENSRNOG00000022953	Ccdc163	-0.42631	0.0045838	0.037638
ENSRNOG00000051619	Asb2	-0.16668	0.0046478	0.038139
ENSRNOG00000009369	Tor4a	-0.37396	0.0046635	0.038221
ENSRNOG00000043192	Hacd1	-0.19156	0.0046607	0.038221
ENSRNOG00000001404	Agfg2	-0.30455	0.0046994	0.038492
ENSRNOG00000007665	Cse1l	-0.1737	0.0047168	0.03861
ENSRNOG00000005861	Hsd11b1	-0.40414	0.0047207	0.038617
ENSRNOG00000011784	Mocs1	0.31585	0.0047285	0.038658
ENSRNOG00000027622	Slc35e3	0.22067	0.0047569	0.038866
ENSRNOG00000008691	Ick	0.25659	0.0047652	0.038909
ENSRNOG00000008141	Nppb	0.20886	0.0047701	0.038925
ENSRNOG00000017463	Bloc1s3	0.37357	0.0047803	0.038984
ENSRNOG00000003626	Atp5pd	-0.15657	0.0047882	0.039025
ENSRNOG00000007806	Arf5	0.17989	0.004792	0.039032
ENSRNOG00000018343	Isca1	-0.17316	0.004807	0.039105
ENSRNOG00000031085	Ergic3	0.19429	0.0048061	0.039105
ENSRNOG00000003038	Sft2d2	0.22906	0.004825	0.039228
ENSRNOG00000003918	Slc25a19	-0.39492	0.0048381	0.039293
ENSRNOG00000025570	Os9	0.18102	0.004839	0.039293
ENSRNOG00000023360	Fus	-0.23749	0.0048691	0.039513
ENSRNOG00000006328	Wwp1	-0.26982	0.0048761	0.039528
ENSRNOG00000043348	Rpl39	0.21267	0.0048769	0.039528
ENSRNOG00000037435	Tmem196	-0.39121	0.0049011	0.039699
ENSRNOG00000049985	Gprasp1	0.31933	0.0049084	0.039734
ENSRNOG00000009596	LOC103689945	0.38574	0.004955	0.04007
ENSRNOG00000029735	Pid1	-0.3221	0.004959	0.04007
ENSRNOG00000051487	Kremen1	-0.45101	0.0049577	0.04007
ENSRNOG00000018651	Agtpbp1	-0.26384	0.0049652	0.040095
ENSRNOG00000028586	Mcph1	-0.37529	0.0049885	0.040259
ENSRNOG00000011373	Reep4	-0.30749	0.005004	0.04031
ENSRNOG00000011751	Ncdn	0.22925	0.004999	0.04031
ENSRNOG00000031092	Rock1	-0.18684	0.0050031	0.04031
ENSRNOG00000016690	Idi1	-0.28021	0.0050296	0.040467
ENSRNOG00000038877	Btn2a2	-0.43243	0.0050274	0.040467
ENSRNOG00000010668	Anxa6	-0.13253	0.0050345	0.040481
ENSRNOG00000003125	Rogdi	0.29122	0.0050431	0.040526
ENSRNOG00000002680	Lamc1	-0.21757	0.0050546	0.040594
ENSRNOG00000005301	Eif2b4	-0.25031	0.0050617	0.040605
ENSRNOG00000011459	Rhbdf2	0.32135	0.0050621	0.040605
ENSRNOG00000031335	Ankrd37	-0.46343	0.0050732	0.040669
ENSRNOG00000029549	Eci3	-0.2016	0.0050771	0.040675
ENSRNOG00000005650	Pgf	-0.45631	0.0050865	0.040688
ENSRNOG00000007506	Ndufaf4	-0.26024	0.0050879	0.040688
ENSRNOG00000060597	Syf2	0.25006	0.005083	0.040688
ENSRNOG00000000818	Nrm	-0.40928	0.0051153	0.040882
ENSRNOG00000045638	AABR07019083.2	0.49938	0.0051338	0.041005
ENSRNOG00000016412	Fxyd6	-0.29474	0.0051434	0.041057
ENSRNOG00000002413	Gpc4	-0.20339	0.0051704	0.041247
ENSRNOG00000016252	Mblac2	0.36118	0.0051802	0.041301
ENSRNOG00000016754	Bcs1l	-0.29205	0.005189	0.041346
ENSRNOG00000046500	Irgq	0.34467	0.0051996	0.041406
ENSRNOG00000014693	Btbd6	0.24464	0.0052085	0.041426
ENSRNOG00000061373	Loxl3	0.24723	0.0052078	0.041426
ENSRNOG00000004216	Lrr1	-0.48344	0.0052152	0.041454
ENSRNOG00000009694	Bmp4	-0.39266	0.0052253	0.041509
ENSRNOG00000011668	Nfil3	-0.33667	0.0052323	0.04154
ENSRNOG00000005958	Rrbp1	0.14539	0.0052696	0.041768
ENSRNOG00000008781	Erg28	0.30324	0.0052704	0.041768
ENSRNOG00000015277	Serf2	-0.16555	0.0052658	0.041768
ENSRNOG00000055756	Bcap31	0.18716	0.0052791	0.041811
ENSRNOG00000011771	Ptp4a1	-0.41746	0.0052973	0.041905
ENSRNOG00000046763	Adssl1	-0.34259	0.0052964	0.041905
ENSRNOG00000000511	Srpk1	0.21508	0.0053153	0.041985
ENSRNOG00000004563	Sec24a	-0.24666	0.0053263	0.041985
ENSRNOG00000020651	Cars	0.21866	0.0053233	0.041985
ENSRNOG00000049105	AC095947.3	0.48024	0.0053229	0.041985
ENSRNOG00000050534	Gcnt1	-0.42786	0.0053266	0.041985
ENSRNOG00000058329	Prrx2	0.28405	0.0053222	0.041985
ENSRNOG00000011138	Rpl29	0.16193	0.0053373	0.042045
ENSRNOG00000045545	Eid2b	0.49755	0.0053695	0.042274
ENSRNOG00000037302	Rad51	-0.49214	0.0053783	0.042317
ENSRNOG00000000657	Nek7	0.25533	0.0054122	0.042559
ENSRNOG00000022514	Tor2a	0.25385	0.0054166	0.042568
ENSRNOG00000052469	Bmpr1a	-0.19337	0.0054416	0.042739
ENSRNOG00000011714	Sat2	0.30528	0.005449	0.042772
ENSRNOG00000012685	Adck1	-0.37773	0.0054545	0.042789
ENSRNOG00000000186	Tst	0.26112	0.005498	0.043042
ENSRNOG00000006170	Bach2	0.43216	0.0054998	0.043042
ENSRNOG00000011690	Rmdn3	0.4005	0.0054998	0.043042
ENSRNOG00000016885	Klf6	0.23594	0.0054952	0.043042
ENSRNOG00000013479	Stard7	-0.16123	0.0055033	0.043044
ENSRNOG00000036691	Mcrip1	0.25362	0.0055088	0.043062
ENSRNOG00000042696	Micos10	-0.20629	0.0055131	0.043069
ENSRNOG00000029195	Uba7	-0.48847	0.0055497	0.04333
ENSRNOG00000016210	Micalcl	0.49368	0.0055602	0.043386
ENSRNOG00000008680	Loxl1	-0.16004	0.0055804	0.043518
ENSRNOG00000017673	Brsk1	0.29467	0.0055909	0.043574
ENSRNOG00000026186	Syde2	-0.2713	0.005596	0.043588
ENSRNOG00000007859	Cep83	-0.27925	0.0056165	0.043722
ENSRNOG00000007455	Tmem132e	0.39023	0.0056463	0.043928
ENSRNOG00000027030	Adm	-0.36015	0.0056496	0.043928
ENSRNOG00000016391	Arid4b	-0.40042	0.0056917	0.044229
ENSRNOG00000024852	Tmx4	-0.2174	0.0057124	0.044364
ENSRNOG00000014673	Eri2	-0.38786	0.0057297	0.04442
ENSRNOG00000016250	Ammecr1l	-0.18696	0.0057291	0.04442
ENSRNOG00000020225	Dlgap4	0.21578	0.0057286	0.04442
ENSRNOG00000012832	Mfsd5	0.22373	0.0057372	0.044425
ENSRNOG00000039571	Glod5	-0.35852	0.0057347	0.044425
ENSRNOG00000021273	Crls1	0.2603	0.0057628	0.044597
ENSRNOG00000015020	Idh1	0.18679	0.0057762	0.044675
ENSRNOG00000012818	Ksr1	0.40715	0.0057894	0.044751
ENSRNOG00000023538	Aldh5a1	-0.28335	0.0057943	0.044762
ENSRNOG00000013895	Npdc1	0.27975	0.0058328	0.045033
ENSRNOG00000046211	Fbxw4	0.3235	0.0058523	0.045157
ENSRNOG00000025818	Zxdc	0.28426	0.0058602	0.045192
ENSRNOG00000016968	Gramd4	0.21869	0.0058653	0.045205
ENSRNOG00000006870	Mtdh	0.22615	0.0058943	0.045402
ENSRNOG00000005326	Cnrip1	0.39047	0.0059393	0.045705
ENSRNOG00000017279	Tmem50a	0.18875	0.0059406	0.045705
ENSRNOG00000010981	Gtf3c5	0.30737	0.0059519	0.045739
ENSRNOG00000011952	Samm50	-0.18425	0.0059513	0.045739
ENSRNOG00000051286	LOC100911516	-0.34654	0.0059875	0.045985
ENSRNOG00000004629	Fkbp3	-0.19844	0.0060196	0.046178
ENSRNOG00000019451	Smtn	-0.20636	0.0060187	0.046178
ENSRNOG00000023708	Tmem176a	0.42038	0.0060331	0.046255
ENSRNOG00000022720	Usp37	-0.25563	0.0060395	0.046277
ENSRNOG00000011817	Rpl22l1	-0.23222	0.006074	0.046515
ENSRNOG00000050585	Pgam1	-0.38227	0.0061314	0.046927
ENSRNOG00000005053	Egln3	-0.47959	0.0061895	0.047344
ENSRNOG00000013541	Sh2d4a	0.35246	0.0061991	0.04739
ENSRNOG00000030019	Atp1a1	-0.15364	0.0062218	0.047536
ENSRNOG00000000476	Zbtb22	0.23035	0.0062261	0.047541
ENSRNOG00000008725	Slc37a3	0.19965	0.0062335	0.047543
ENSRNOG00000012422	Tnik	-0.27543	0.0062323	0.047543
ENSRNOG00000015416	Nabp1	0.33341	0.0062485	0.047629
ENSRNOG00000001092	Kl	-0.45595	0.0062683	0.047753
ENSRNOG00000056915	Ptprq	-0.48801	0.006301	0.047974
ENSRNOG00000007964	Tp53inp1	0.29648	0.0063077	0.047998
ENSRNOG00000015052	Star	0.48616	0.0063268	0.048115
ENSRNOG00000002615	Pmm2	-0.22959	0.0063395	0.048156
ENSRNOG00000023176	Kidins220	0.15782	0.0063372	0.048156
ENSRNOG00000012258	Rras2	0.22097	0.0063621	0.0483
ENSRNOG00000032446	Recql4	-0.40933	0.0063806	0.048413
ENSRNOG00000010658	Cth	0.44628	0.0063903	0.048458
ENSRNOG00000012609	Trdn	-0.20904	0.0063953	0.048469
ENSRNOG00000005108	Wfs1	-0.18262	0.0064068	0.048527
ENSRNOG00000008586	Aldh1l2	0.21565	0.0064234	0.048625
ENSRNOG00000010107	AABR07025295.1	-0.17102	0.0064286	0.048637
ENSRNOG00000017737	Dgkz	-0.18907	0.0064642	0.048878
ENSRNOG00000009311	Fstl3	-0.22655	0.0064714	0.048904
ENSRNOG00000005920	AABR07054266.1	0.46654	0.0065172	0.049222
ENSRNOG00000003546	Tnfrsf12a	0.24103	0.006529	0.049255
ENSRNOG00000017965	Afg3l2	-0.22026	0.006529	0.049255
ENSRNOG00000004100	Trib1	0.28929	0.0065387	0.0493
ENSRNOG00000012640	Dpp7	0.17762	0.0065482	0.049343
ENSRNOG00000025691	Pla2g7	0.39149	0.0065549	0.049366
ENSRNOG00000019403	Afap1l1	-0.26635	0.0065778	0.04951
ENSRNOG00000017309	Rsrp1	0.2017	0.0065818	0.049512
ENSRNOG00000002778	Aatf	0.30071	0.0065946	0.04958
ENSRNOG00000008517	Cdc42ep1	0.18345	0.0066358	0.049861
ENSRNOG00000054140	Myl6	-0.16324	0.0066571	0.049992
