# Supplementary material for: HOPX Plays a Critical Role in Antiretroviral Drugs Induced Epigenetic Modification and Cardiac Hypertrophy
Source: Cells. 2021 Dec 8;10(12):3458. doi: 10.3390/cells10123458 (PMC8700328; doi:10.3390/cells10123458)
Supplement: Supplementary file 1 [file cells-10-03458-s001.zip › Supplementary Table S2.xlsx]

## Sheet: ARTvsControl_up_GOenrich_signif
Enrich_Category	Category	GOID	Description	GeneRatio	BgRatio	pvalue	padj	geneName	Count
GO	BP	GO:0071407	cellular response to organic cyclic compound	54/614	472/13297	5.65434e-10	2.54163e-06	Ssh1/Flot1/Aacs/Prmt2/P2rx4/Sod1/Ephx1/Myc/Npm1/Ctnna1/Fbxo32/Bcl2l1/Smo/Nfe2l1/Pik3cg/Hcn4/Src/Tiparp/Aqp1/Ptn/Rarg/Paqr8/Klf2/Inhba/Star/Jup/Mgmt/Btrc/Klf4/Tcf21/Klf6/Nr2f6/Sfrp1/Gstp1/Apoe/Ezr/Ankrd1/Cyp1a1/Slc16a1/Crebrf/Hamp/Ddrgk1/Id1/Riok3/Ifit1bl/Cyp1b1/Tmem173/Pde4d/Impact/AABR07031756.2/Mapk3/Inpp5k/Cebpb/Jak2	54
GO	BP	GO:0043065	positive regulation of apoptotic process	51/614	450/13297	2.42258e-09	4.41382e-06	Prmt2/Sod1/Traf7/Flcn/Tnfrsf12a/Btg1/Myc/Gadd45a/Ctnna1/Bcl2l1/Tp53inp1/Unc13b/Phlda3/Src/Serinc3/Prkci/Tp53/Ptn/Rarg/Nqo1/Bin1/Tgm2/Ercc3/Atp5if1/Inhba/Ccn1/Mybbp1a/Pink1/Gramd4/Malt1/Itm2c/Sfrp1/Dapk1/Ankrd1/Ltbr/Ctsd/Bax/Mllt11/Prnp/Rhob/Prr7/Atf6/Robo1/Casp4/Ppm1f/Cyp1b1/Card9/Plcg1/Rack1/Bcap31/Jak2	51
GO	BP	GO:0043068	positive regulation of programmed cell death	51/614	454/13297	3.28485e-09	4.41382e-06	Prmt2/Sod1/Traf7/Flcn/Tnfrsf12a/Btg1/Myc/Gadd45a/Ctnna1/Bcl2l1/Tp53inp1/Unc13b/Phlda3/Src/Serinc3/Prkci/Tp53/Ptn/Rarg/Nqo1/Bin1/Tgm2/Ercc3/Atp5if1/Inhba/Ccn1/Mybbp1a/Pink1/Gramd4/Malt1/Itm2c/Sfrp1/Dapk1/Ankrd1/Ltbr/Ctsd/Bax/Mllt11/Prnp/Rhob/Prr7/Atf6/Robo1/Casp4/Ppm1f/Cyp1b1/Card9/Plcg1/Rack1/Bcap31/Jak2	51
GO	BP	GO:0010942	positive regulation of cell death	54/614	498/13297	3.92776e-09	4.41382e-06	Ssh1/Prmt2/Sod1/Traf7/Flcn/Tnfrsf12a/Btg1/Myc/Gadd45a/Ctnna1/Bcl2l1/Tp53inp1/Unc13b/Phlda3/Src/Serinc3/Prkci/Tp53/Ptn/Rarg/Nqo1/Bin1/Tgm2/Ercc3/Atp5if1/Inhba/Ccn1/Mybbp1a/Pink1/Gramd4/Malt1/Itm2c/Sfrp1/Dapk1/Ankrd1/Ltbr/Egr1/Ctsd/Bax/Mllt11/Prnp/Rhob/Prr7/Atf6/Lrp1/Robo1/Casp4/Ppm1f/Cyp1b1/Card9/Plcg1/Rack1/Bcap31/Jak2	54
GO	BP	GO:0051272	positive regulation of cellular component movement	49/614	436/13297	6.68019e-09	6.00549e-06	Ssh1/P2rx4/Serpine1/Ddr2/Myc/Arf6/Kitlg/Sema3d/Rac2/Dock7/Smo/Tek/Gpnmb/Src/Wnk1/Tp53/Twist1/Aqp1/Ptn/Sema5a/Rras2/Sash1/S1pr1/Fn1/Ccn1/Il1r1/Sema3b/Gnai2/Csf1/Bcar1/Ackr3/Grn/Fermt3/Ddrgk1/Rhob/Cxcl10/Lrp1/Pla2g7/Ppm1f/Pde4d/Fgf18/Itgb3/Plcg1/Rack1/Megf8/Mapk3/Maz/Jak2/Fgf16	49
GO	BP	GO:2000147	positive regulation of cell motility	48/614	426/13297	8.82505e-09	6.61143e-06	Ssh1/P2rx4/Serpine1/Ddr2/Myc/Arf6/Kitlg/Sema3d/Rac2/Dock7/Smo/Tek/Gpnmb/Src/Wnk1/Tp53/Twist1/Aqp1/Ptn/Sema5a/Rras2/Sash1/S1pr1/Fn1/Ccn1/Il1r1/Sema3b/Gnai2/Csf1/Bcar1/Ackr3/Grn/Fermt3/Ddrgk1/Rhob/Cxcl10/Lrp1/Pla2g7/Ppm1f/Pde4d/Fgf18/Itgb3/Plcg1/Rack1/Mapk3/Maz/Jak2/Fgf16	48
GO	BP	GO:0030335	positive regulation of cell migration	47/614	416/13297	1.16491e-08	7.4804e-06	Ssh1/P2rx4/Serpine1/Ddr2/Myc/Arf6/Kitlg/Sema3d/Rac2/Dock7/Smo/Tek/Gpnmb/Src/Wnk1/Tp53/Aqp1/Ptn/Sema5a/Rras2/Sash1/S1pr1/Fn1/Ccn1/Il1r1/Sema3b/Gnai2/Csf1/Bcar1/Ackr3/Grn/Fermt3/Ddrgk1/Rhob/Cxcl10/Lrp1/Pla2g7/Ppm1f/Pde4d/Fgf18/Itgb3/Plcg1/Rack1/Mapk3/Maz/Jak2/Fgf16	47
GO	BP	GO:0040017	positive regulation of locomotion	49/614	449/13297	1.74164e-08	9.78585e-06	Ssh1/P2rx4/Serpine1/Ddr2/Myc/Arf6/Kitlg/Sema3d/Rac2/Dock7/Smo/Tek/Gpnmb/Src/Wnk1/Tp53/Twist1/Aqp1/Ptn/Sema5a/Rras2/Sash1/S1pr1/Fn1/Ccn1/Il1r1/Sema3b/Gnai2/Csf1/Bcar1/Ackr3/Grn/Fermt3/Ddrgk1/Rhob/Cxcl10/Lrp1/Pla2g7/Ppm1f/Pde4d/Fgf18/Itgb3/Plcg1/Rack1/Megf8/Mapk3/Maz/Jak2/Fgf16	49
GO	BP	GO:0097190	apoptotic signaling pathway	48/614	439/13297	2.30857e-08	1.153e-05	P2rx4/Serpine1/Sod1/Traf7/Flcn/Tnfrsf12a/Kitlg/Creb3l1/Ctnna1/Cd44/Trib3/Bcl2l1/Phlda3/Src/Serinc3/Tp53/Selenos/Eda2r/Atp5if1/Inhba/Tmbim1/Mybbp1a/Pink1/Gnai2/Fgfr3/Itm2c/Sfrp1/Dapk1/Gstp1/Herpud1/Ltbr/Ackr3/Lamp1/Bax/Mllt11/Prr7/Grina/Rela/Casp4/Ppm1f/Cyp1b1/Krt18/Maz/Tmbim6/Bcap31/Cebpb/Mapk8ip1/Jak2	48
GO	BP	GO:0035690	cellular response to drug	40/614	337/13297	3.83611e-08	1.72433e-05	Ssh1/P2rx4/Sod1/Ddc/Myc/Cst3/Ctnna1/Fbxo32/Bcl2l1/Tp53inp1/Src/Tp53/Ccl4/Aqp1/Nqo1/Klf2/Sigmar1/Star/Jup/Pink1/Klf4/Gnai2/Klf6/Sfrp1/Vim/Apoe/Adam15/Axl/Prnp/Rhob/Id1/Map1lc3a/Cad/Gstm1/Rela/Ppm1f/Cyp1b1/Impact/Itgb3/Mapk3	40
GO	BP	GO:0071396	cellular response to lipid	49/614	490/13297	2.67472e-07	0.000109299	Aacs/Prmt2/Serpine1/Ephx1/Trib1/Myc/Npm1/Fbxo32/Mtdh/Bcl2l1/Smo/Nfe2l1/Src/Aqp1/Ptn/Rarg/Selenos/Paqr8/Sash1/Inhba/Star/Klf4/Tcf21/Nr2f6/Malt1/Sfrp1/Vim/Gstp1/Apoe/Ankrd1/Adam15/Axl/Crebrf/Hamp/Ddrgk1/Tlr5/Cxcl10/Pf4/Cxcl3/Epha3/Rela/Gbp2/Pde4d/Ptgfr/AABR07031756.2/Mapk3/Cebpb/Jak2/Irak1	49
GO	BP	GO:0034976	response to endoplasmic reticulum stress	27/614	196/13297	3.4422e-07	0.000128939	Atf6b/Flot1/Fam129a/Sel1l/Creb3l1/Trib3/Hm13/Bcl2l1/Nfe2l1/Serinc3/Tp53/Man1b1/Selenos/Herpud1/Rnf185/Dnajb2/Bax/Ddrgk1/Atf6/Os9/Grina/Herpud2/Sesn2/Amfr/Tmbim6/Bcap31/Cebpb	27
GO	BP	GO:0001817	regulation of cytokine production	47/614	467/13297	3.92955e-07	0.000135872	Flot1/Serpine1/Sod1/Sec14l1/F11r/Sptbn1/Lgr4/Rsad2/Gpnmb/Src/Twist1/Selenos/Nop53/Klf2/Fn1/Il1r1/Slc11a1/Klf4/Malt1/Anxa4/Gstp1/Ezr/Csk/Egr1/Homer3/Sars/Axl/Prnp/Isg15/Tlr5/Riok3/Fcer1g/Lrp1/Rela/Gbp5/Casp4/Cyp1b1/Otud7b/Tmem173/Pde4d/Zfpm1/Ptprs/Card9/Mapk3/Cebpb/Jak2/Irak1	47
GO	BP	GO:0009636	response to toxic substance	47/614	469/13297	4.4493e-07	0.000142854	Aacs/Cpox/Sod1/Ephx1/Rgs2/Ddc/Myc/Cst3/Eps8/Asns/Mgst1/Bcl2l1/Tp53inp1/Rpl15/Src/Slc7a11/Tp53/Prxl2a/Aqp1/Selenos/Nqo1/Rps2/Klf2/Sigmar1/Star/Pink1/Mgmt/Klf4/Klf6/Map1b/Gstp1/Apoe/Cyp1a1/Uba52/Axl/Bax/Hamp/Rhob/Map1lc3a/Rela/AABR07054319.1/Adh7/Cyp1b1/Sesn2/Impact/Csf2ra/Mapk3	47
GO	BP	GO:0015804	neutral amino acid transport	10/614	31/13297	7.53066e-07	0.000213992	Rgs2/Slc1a4/Nfe2l1/Slc38a7/Slc7a8/Slc1a5/Sfxn1/Slc7a5/Slc6a9/Ctns	10
GO	BP	GO:0071222	cellular response to lipopolysaccharide	23/614	156/13297	7.61706e-07	0.000213992	Serpine1/Trib1/Mtdh/Src/Selenos/Sash1/Star/Malt1/Vim/Gstp1/Ankrd1/Axl/Hamp/Tlr5/Cxcl10/Pf4/Cxcl3/Rela/Gbp2/Pde4d/Mapk3/Cebpb/Irak1	23
GO	BP	GO:1905897	regulation of response to endoplasmic reticulum stress	14/614	64/13297	9.72524e-07	0.000257147	Atf6b/Creb3l1/Bcl2l1/Nfe2l1/Serinc3/Selenos/Herpud1/Rnf185/Bax/Atf6/Os9/Grina/Tmbim6/Bcap31	14
GO	BP	GO:0071219	cellular response to molecule of bacterial origin	23/614	161/13297	1.33906e-06	0.000334392	Serpine1/Trib1/Mtdh/Src/Selenos/Sash1/Star/Malt1/Vim/Gstp1/Ankrd1/Axl/Hamp/Tlr5/Cxcl10/Pf4/Cxcl3/Rela/Gbp2/Pde4d/Mapk3/Cebpb/Irak1	23
GO	BP	GO:0043405	regulation of MAP kinase activity	29/614	237/13297	1.5702e-06	0.000371477	Taok3/Sod1/Uchl1/Traf7/Rgs2/Trib1/Kitlg/Gadd45a/Trib3/Pik3cg/Src/Dusp4/Ajuba/Sash1/Lpar3/Sfrp1/Gstp1/Apoe/Csk/Gdf15/Dusp18/Spry1/Robo1/Fgf18/Mapk3/Inpp5k/Mapk8ip1/Jak2/Irak1	29
GO	BP	GO:0097305	response to alcohol	29/614	238/13297	1.71183e-06	0.000384733	Aacs/Sod1/Rgs2/Myc/Ctnna1/Eps8/Tp53inp1/Rpl15/Smo/Nfe2l1/Tp53/Nqo1/Rps2/Klf2/Inhba/Star/Jup/Mgmt/Klf4/Klf6/Sfrp1/Gstp1/Apoe/Adam15/Hamp/Cad/Adh7/Ptgfr/Csf2ra	29
GO	BP	GO:0034599	cellular response to oxidative stress	29/614	241/13297	2.2104e-06	0.00045214	Sod1/Cst3/Mgst1/Tp53inp1/Nfe2l1/Src/Slc7a11/Tp53/Aqp1/Selenos/Nqo1/Klf2/Sigmar1/Pink1/Mgmt/Fzd1/Klf4/Klf6/Dapk1/Axl/Rhob/Map1lc3a/Rela/Cyp1b1/Sesn2/Impact/Ptprk/Mapk3/Jak2	29
GO	BP	GO:0070301	cellular response to hydrogen peroxide	16/614	88/13297	2.29405e-06	0.00045214	Cst3/Src/Tp53/Aqp1/Nqo1/Klf2/Sigmar1/Pink1/Klf4/Klf6/Axl/Rhob/Map1lc3a/Rela/Cyp1b1/Impact	16
GO	BP	GO:0097237	cellular response to toxic substance	26/614	203/13297	2.31351e-06	0.00045214	Sod1/Myc/Cst3/Mgst1/Tp53inp1/Src/Tp53/Prxl2a/Aqp1/Selenos/Nqo1/Klf2/Sigmar1/Pink1/Klf4/Klf6/Gstp1/Apoe/Axl/Rhob/Map1lc3a/Rela/AABR07054319.1/Cyp1b1/Sesn2/Impact	26
GO	BP	GO:0097306	cellular response to alcohol	15/614	79/13297	2.69458e-06	0.000504067	Aacs/Myc/Ctnna1/Tp53inp1/Smo/Nfe2l1/Klf2/Inhba/Jup/Klf4/Klf6/Sfrp1/Apoe/Adam15/Ptgfr	15
GO	BP	GO:0002237	response to molecule of bacterial origin	32/614	284/13297	2.80348e-06	0.000504067	Serpine1/Trib1/Mtdh/Mgst1/Bcl2l1/Nppb/Src/Selenos/Sash1/Slc11a1/Star/Malt1/Vim/Gstp1/Ankrd1/Cyp1a1/Jund/Axl/Hamp/Tlr5/Cxcl10/Pf4/Cxcl3/Rela/Gbp2/LOC681410/Pde4d/Ptgfr/Card9/Mapk3/Cebpb/Irak1	32
GO	BP	GO:2001233	regulation of apoptotic signaling pathway	33/614	300/13297	3.3265e-06	0.000567439	Serpine1/Sod1/Traf7/Flcn/Tnfrsf12a/Creb3l1/Ctnna1/Cd44/Bcl2l1/Src/Serinc3/Tp53/Selenos/Atp5if1/Inhba/Tmbim1/Pink1/Gnai2/Itm2c/Sfrp1/Gstp1/Herpud1/Ltbr/Ackr3/Bax/Mllt11/Prr7/Grina/Rela/Maz/Tmbim6/Bcap31/Mapk8ip1	33
GO	BP	GO:0032496	response to lipopolysaccharide	31/614	273/13297	3.40842e-06	0.000567439	Serpine1/Trib1/Mtdh/Mgst1/Bcl2l1/Nppb/Src/Selenos/Sash1/Slc11a1/Star/Malt1/Vim/Gstp1/Ankrd1/Cyp1a1/Jund/Axl/Hamp/Tlr5/Cxcl10/Pf4/Cxcl3/Rela/Gbp2/LOC681410/Pde4d/Ptgfr/Mapk3/Cebpb/Irak1	31
GO	BP	GO:0006865	amino acid transport	17/614	102/13297	3.87971e-06	0.000612482	Rgs2/Myc/Slc38a10/Slc1a4/Nfe2l1/Slc7a11/Slc38a7/Cln8/Slc7a8/Apba1/Slc11a1/Slc1a5/Sfxn1/Slc3a2/Slc7a5/Slc6a9/Ctns	17
GO	BP	GO:0015807	L-amino acid transport	12/614	53/13297	3.95149e-06	0.000612482	Rgs2/Slc1a4/Slc7a11/Slc38a7/Cln8/Slc7a8/Slc11a1/Slc1a5/Sfxn1/Slc7a5/Slc6a9/Ctns	12
GO	BP	GO:0009617	response to bacterium	41/614	419/13297	4.47583e-06	0.000670629	Serpine1/Trib1/Lyz2/Reg3b/Mtdh/Mgst1/Bcl2l1/Nppb/Src/Selenos/Sash1/Slc11a1/Star/Fuca2/Malt1/Vim/Gstp1/Stab1/Ankrd1/Cyp1a1/Jund/Axl/Hamp/Isg15/Tlr5/Cxcl10/Fcer1g/Pf4/Cxcl3/Rela/Gbp2/Gbp5/Adh7/LOC681410/Pde4d/Ptgfr/Rab29/Card9/Mapk3/Cebpb/Irak1	41
GO	BP	GO:0045087	innate immune response	38/614	376/13297	4.73181e-06	0.000686112	Flot1/Oasl/Trafd1/Eprs/Sec14l1/Myc/Lgr4/Rsad2/Serinc3/Tnip1/Tp53/Nop53/Sec61a1/Slc11a1/Star/Gramd4/Malt1/Vim/Dapk1/Csf1/Lamp1/Trim8/Adam15/Grn/Ppp1r14b/Isg15/Tlr5/Riok3/Fcer1g/Rela/Gbp2/Gbp5/Ifit1bl/Tmem173/Ptprs/Card9/Jak2/Irak1	38
GO	BP	GO:0046677	response to antibiotic	35/614	335/13297	5.40843e-06	0.000759716	Aacs/Sod1/Rgs2/Myc/Cst3/Eps8/Bcl2l1/Tp53inp1/Rpl15/Src/Tp53/Aqp1/Nqo1/Rps2/Klf2/Sigmar1/Star/Pink1/Mgmt/Klf4/Klf6/Gstp1/Apoe/Cyp1a1/Axl/Hamp/Rhob/Id1/Map1lc3a/Rela/Adh7/Cyp1b1/Impact/Csf2ra/Jak2	35
GO	BP	GO:0048771	tissue remodeling	19/614	128/13297	6.25444e-06	0.00085193	Lgr4/Rac2/Gpnmb/Src/Tp53/Ncdn/Ptn/Tgm2/S1pr1/Tmbim1/Gja5/Sfrp1/Notch2/Csk/Axl/Bax/Plekhm1/Itgb3/Hand2	19
GO	BP	GO:0071236	cellular response to antibiotic	20/614	140/13297	6.51099e-06	0.000857721	Myc/Cst3/Tp53inp1/Src/Tp53/Aqp1/Nqo1/Klf2/Sigmar1/Star/Pink1/Klf4/Klf6/Apoe/Axl/Rhob/Map1lc3a/Rela/Cyp1b1/Impact	20
GO	BP	GO:1902532	negative regulation of intracellular signal transduction	40/614	411/13297	6.67858e-06	0.000857721	Taok3/Uchl1/Sec14l1/Flcn/Rgs2/Creb3l1/Cd44/Bcl2l1/Phlda3/Src/Tnip1/Twist1/Dusp4/Selenos/Ajuba/Nop53/Pink1/Klf4/Gnai2/Sfrp1/Gstp1/Apoe/Ezr/Herpud1/Csk/Ackr3/Homer3/Prnp/Riok3/Dusp18/Spry1/Grina/Rela/Otud7b/Pde4d/Sesn2/Cgnl1/Tmbim6/Inpp5k/Mapk8ip1	40
GO	BP	GO:0045862	positive regulation of proteolysis	30/614	269/13297	7.04133e-06	0.000879188	Trib1/Myc/Trib3/Src/Tnip1/Nop53/Atp5if1/Fn1/Ccn1/Btrc/Gramd4/Malt1/Dapk1/Apoe/Herpud1/Rnf185/Dnajb2/Ctsd/Bax/Grn/Ddrgk1/Prr7/Robo1/Casp4/Ppm1f/Card9/Rack1/Mapk3/Bcap31/Spon1	30
GO	BP	GO:0034330	cell junction organization	25/614	204/13297	7.98364e-06	0.000969905	Flot1/Arvcf/Flcn/Arf6/Ctnna1/Nectin1/Mtdh/Tek/Src/Prkci/Ajuba/Dsp/Fn1/Jup/Dsg2/Gja5/Csk/Numbl/Lrp1/Epha3/Pard3/Ppm1f/Ptprk/Itgb3/Fscn1	25
GO	BP	GO:0009611	response to wounding	39/614	400/13297	8.35045e-06	0.00098777	P2rx4/Serpine1/Sod1/Tnfrsf12a/Myc/Cst3/Ctnna1/Cd44/Slc7a11/Tp53/Aqp1/Ptn/Ajuba/Dsp/Fn1/Ccn1/Slc11a1/Klf4/Ninj1/Klf6/Map1b/Bloc1s3/Apoe/Cyp1a1/Adam15/Axl/Bax/Cers2/Fermt3/Celsr1/Fcer1g/Hopx/Lrp1/Pf4/Ptprs/Itgb3/Fabp5/Ddr1/Jak2	39
GO	BP	GO:0070059	intrinsic apoptotic signaling pathway in response to endoplasmic reticulum stress	11/614	48/13297	8.82346e-06	0.00101696	Creb3l1/Trib3/Bcl2l1/Serinc3/Tp53/Selenos/Herpud1/Bax/Grina/Tmbim6/Cebpb	11
GO	BP	GO:0097193	intrinsic apoptotic signaling pathway	26/614	220/13297	1.02269e-05	0.00114925	Sod1/Flcn/Creb3l1/Cd44/Trib3/Bcl2l1/Phlda3/Src/Serinc3/Tp53/Selenos/Eda2r/Mybbp1a/Pink1/Herpud1/Ackr3/Bax/Mllt11/Grina/Ppm1f/Cyp1b1/Tmbim6/Bcap31/Cebpb/Mapk8ip1/Jak2	26
GO	BP	GO:0006979	response to oxidative stress	37/614	376/13297	1.1576e-05	0.00126912	Sod1/Btg1/Cst3/Mgst1/Bcl2l1/Tp53inp1/Nfe2l1/Src/Slc7a11/Tp53/Aqp1/Cln8/Selenos/Nqo1/Ercc3/Klf2/Sigmar1/Idh1/Star/Pink1/Mgmt/Fzd1/Klf4/Klf6/Dapk1/Gstp1/Axl/Prnp/Rhob/Map1lc3a/Rela/Cyp1b1/Sesn2/Impact/Ptprk/Mapk3/Jak2	37
GO	BP	GO:0042542	response to hydrogen peroxide	19/614	134/13297	1.23161e-05	0.00131812	Sod1/Cst3/Bcl2l1/Src/Tp53/Aqp1/Nqo1/Klf2/Sigmar1/Star/Pink1/Klf4/Klf6/Axl/Rhob/Map1lc3a/Rela/Cyp1b1/Impact	19
GO	BP	GO:0071216	cellular response to biotic stimulus	23/614	184/13297	1.32056e-05	0.00138044	Serpine1/Trib1/Mtdh/Src/Selenos/Sash1/Star/Malt1/Vim/Gstp1/Ankrd1/Axl/Hamp/Tlr5/Cxcl10/Pf4/Cxcl3/Rela/Gbp2/Pde4d/Mapk3/Cebpb/Irak1	23
GO	BP	GO:0048514	blood vessel morphogenesis	41/614	441/13297	1.54949e-05	0.001529	Serpine1/Emp2/Plcd3/Tnfrsf12a/Btg1/Wars/Creb3l1/Mtdh/Smo/Tek/Tiparp/Aqp1/Ptn/Sema5a/Sash1/S1pr1/Klf2/Ccn1/Jup/Cdh2/Klf4/Tcf21/Gja5/Stab1/Ackr3/Sars/Adam15/Nkx2-5/Bax/Rhob/Id1/Cxcl10/Pf4/Robo1/Cyp1b1/Fgf18/Itgb3/Glul/Plcg1/Cited2/Hand2	41
GO	BP	GO:0043620	regulation of DNA-templated transcription in response to stress	10/614	42/13297	1.57675e-05	0.001529	Atf6b/Creb3l1/Tp53/Klf2/Egr1/Atf6/Rela/Sesn2/Impact/Cebpb	10
GO	BP	GO:0045773	positive regulation of axon extension	10/614	42/13297	1.57675e-05	0.001529	Tnfrsf12a/Ntn1/Anapc2/Sema5a/Dbn1/Fn1/Map1b/Apoe/Lrp1/Megf8	10
GO	BP	GO:0048678	response to axon injury	13/614	70/13297	1.59873e-05	0.001529	P2rx4/Sod1/Cst3/Ctnna1/Ptn/Klf4/Map1b/Apoe/Bax/Cers2/Lrp1/Ptprs/Jak2	13
GO	BP	GO:0045765	regulation of angiogenesis	26/614	226/13297	1.65486e-05	0.00152946	Serpine1/Emp2/Tnfrsf12a/Btg1/Wars/Creb3l1/Mtdh/Tek/Aqp1/Ptn/Sema5a/Sash1/Klf2/Jup/Klf4/Stab1/Sars/Rhob/Id1/Cxcl10/Pf4/Cyp1b1/Fgf18/Itgb3/Glul/Plcg1	26
GO	BP	GO:0071417	cellular response to organonitrogen compound	43/614	473/13297	1.66727e-05	0.00152946	Ssh1/P2rx4/Sod1/Eprs/Ddc/Myc/Ctnna1/Insig1/Trib3/Bcl2l1/Pik3cg/Hcn4/Src/Prkci/Tp53/Aqp1/Klf2/Star/Jup/Klf4/Gnai2/Klf6/Map1b/Sfrp1/Klf15/Vim/Gstp1/Ezr/Csk/Gdf15/LOC108348052/Prnp/Id1/Rela/Pde4d/Sesn2/Impact/Itgb3/Mapk3/Inpp5k/Cebpb/Myo5a/Jak2	43
GO	BP	GO:0031400	negative regulation of protein modification process	43/614	475/13297	1.84752e-05	0.00164366	Fry/Taok3/Uchl1/Fam129a/Flcn/Rgs2/Trib1/Wars/Npm1/Trim44/Gadd45a/Trib3/Wnk1/Tnip1/Twist1/Dusp4/Ptn/Klf4/Kirrel1/Gnai2/Sfrp1/Klf15/Gstp1/Apoe/Ezr/Csk/Bax/Ppp1r14b/Prnp/Prr7/Isg15/Dusp18/Spry1/Rela/Pard3/Ppp1r1a/Ppm1f/Pde4d/Impact/Sh3bp5/Rack1/Inpp5k/Mapk8ip1	43
GO	BP	GO:0060413	atrial septum morphogenesis	6/614	14/13297	2.06688e-05	0.00164366	Smo/Ccn1/Gja5/Notch2/Nkx2-5/Zfpm1	6
GO	BP	GO:1901626	regulation of postsynaptic membrane organization	6/614	14/13297	2.06688e-05	0.00164366	Ssh1/Slc7a11/Ptn/Dbn1/Cdh2/Apoe	6
GO	BP	GO:0071347	cellular response to interleukin-1	14/614	82/13297	2.07308e-05	0.00164366	Myc/Bcl2l1/Klf2/Il1r1/Mylk3/Sfrp1/Apoe/Ankrd1/Egr1/Rela/Gbp2/Mapk3/Cebpb/Irak1	14
GO	BP	GO:0030855	epithelial cell differentiation	38/614	401/13297	2.0776e-05	0.00164366	Tst/Serpine1/Sod1/Shroom3/Btg1/F11r/Cst3/Smo/Slc7a11/Aldoc/Ptn/Rarg/Ercc3/Myo7a/S1pr1/Dsp/Klf2/Cdh2/Mgmt/Fzd1/Klf4/Tcf21/Klf15/Vim/Anxa4/Ezr/Ctsl/Cyp1a1/Tgm1/S1pr2/Id1/Fzd2/Pde4d/Fasn/Basp1/Ptprs/Cebpb/Pelo	38
GO	BP	GO:0034614	cellular response to reactive oxygen species	19/614	139/13297	2.09446e-05	0.00164366	Sod1/Cst3/Src/Tp53/Aqp1/Nqo1/Klf2/Sigmar1/Pink1/Klf4/Klf6/Axl/Rhob/Map1lc3a/Rela/Cyp1b1/Impact/Ptprk/Mapk3	19
GO	BP	GO:0070555	response to interleukin-1	16/614	104/13297	2.11707e-05	0.00164366	Myc/Bcl2l1/Src/Prkci/Klf2/Il1r1/Mylk3/Sfrp1/Apoe/Ankrd1/Egr1/Rela/Gbp2/Mapk3/Cebpb/Irak1	16
GO	BP	GO:0010563	negative regulation of phosphorus metabolic process	41/614	447/13297	2.13102e-05	0.00164366	Taok3/Uchl1/Fam129a/Flcn/Rgs2/Trib1/Wars/Npm1/Gadd45a/Trib3/Wnk1/Tnip1/Tp53/Twist1/Dusp4/Ptn/Ajuba/Sh2d4a/Klf4/Kirrel1/Gnai2/Sfrp1/Gstp1/Apoe/Ezr/Csk/Bax/Ppp1r14b/Prnp/Dusp18/Spry1/Pard3/Ppp1r1a/Ppm1f/Pde4d/Impact/Sh3bp5/Rack1/Inpp5k/Mapk8ip1/Rubcn	41
GO	BP	GO:0045936	negative regulation of phosphate metabolic process	41/614	447/13297	2.13102e-05	0.00164366	Taok3/Uchl1/Fam129a/Flcn/Rgs2/Trib1/Wars/Npm1/Gadd45a/Trib3/Wnk1/Tnip1/Tp53/Twist1/Dusp4/Ptn/Ajuba/Sh2d4a/Klf4/Kirrel1/Gnai2/Sfrp1/Gstp1/Apoe/Ezr/Csk/Bax/Ppp1r14b/Prnp/Dusp18/Spry1/Pard3/Ppp1r1a/Ppm1f/Pde4d/Impact/Sh3bp5/Rack1/Inpp5k/Mapk8ip1/Rubcn	41
GO	BP	GO:0001933	negative regulation of protein phosphorylation	33/614	328/13297	2.1908e-05	0.00164366	Taok3/Uchl1/Fam129a/Flcn/Rgs2/Trib1/Wars/Npm1/Gadd45a/Trib3/Wnk1/Tnip1/Twist1/Dusp4/Klf4/Kirrel1/Sfrp1/Gstp1/Apoe/Ezr/Csk/Bax/Prnp/Dusp18/Spry1/Pard3/Ppm1f/Pde4d/Impact/Sh3bp5/Rack1/Inpp5k/Mapk8ip1	33
GO	BP	GO:0006942	regulation of striated muscle contraction	13/614	72/13297	2.19398e-05	0.00164366	Pln/P2rx4/Rgs2/Hcn4/Bin1/Dsp/Jup/Dsg2/Myh7/Gja5/Nkx2-5/Pde4d/Adra1b	13
GO	BP	GO:0001667	ameboidal-type cell migration	32/614	314/13297	2.25516e-05	0.00166179	P2rx4/Emp2/Ddr2/Arf6/Kitlg/Sema3d/Smo/Tek/Ptprg/Src/Twist1/Aqp1/Ptn/Sema5a/Sash1/Fn1/Jup/Klf4/Sema3b/Apoe/Bcar1/Rhob/Robo1/Ppm1f/Cyp1b1/Fgf18/Itgb3/Glul/Plcg1/Megf8/Hand2/Fgf16	32
GO	BP	GO:1903827	regulation of cellular protein localization	38/614	403/13297	2.32158e-05	0.00166968	Ssh1/Sqstm1/Flcn/Arf6/Sptbn1/Smo/Src/Prkci/Epb41/Slc7a11/Lcp1/Ptn/Pgrmc1/Atp5if1/Dbn1/Tmbim1/Jup/Pink1/Cdh2/Ezr/Csk/B3gat3/Trim8/Ddrgk1/Prnp/Fcer1g/Lrp1/Os9/Epha3/Ppm1f/Otud7b/Sesn2/Glul/Rab29/Rack1/Bcap31/Inpp5k/Vti1b	38
GO	BP	GO:0002757	immune response-activating signal transduction	25/614	217/13297	2.34015e-05	0.00166968	Flot1/Sec14l1/Lgr4/Rsad2/Wnk1/Tnip1/Cmtm3/Nop53/Gramd4/Malt1/Ezr/Bcar1/Csk/Bax/Prnp/Tlr5/Riok3/Fcer1g/Rela/Tmem173/Pde4d/Ptprs/Rab29/Plcg1/Irak1	25
GO	BP	GO:0030048	actin filament-based movement	14/614	83/13297	2.38976e-05	0.00167843	Pln/Emp2/Bin1/Myo7a/Dsp/Dbn1/Jup/Dsg2/Myh7/Gja5/Myh14/Pde4d/Myo5a/Cacna1g	14
GO	BP	GO:1901652	response to peptide	39/614	419/13297	2.43459e-05	0.00168362	Pln/Egr2/Eprs/Btg1/Myc/Cacna1b/Insig1/Trib3/Bcl2l1/Nppb/Tek/Src/Prkci/Klf2/Star/Klf4/Gnai2/Klf6/Map1b/Klf15/Vim/Gstp1/Apoe/Csk/Egr1/Jund/Gdf15/LOC108348052/Scap/Prnp/Id1/Cad/Rela/Sesn2/Itgb3/Card9/Inpp5k/Myo5a/Jak2	39
GO	BP	GO:1905475	regulation of protein localization to membrane	19/614	141/13297	2.56942e-05	0.00169113	Ssh1/Sqstm1/Arf6/Sptbn1/Prkci/Slc7a11/Ptn/Pgrmc1/Dbn1/Tmbim1/Cdh2/Ezr/Csk/Prnp/Lrp1/Epha3/Rack1/Inpp5k/Vti1b	19
GO	BP	GO:0042326	negative regulation of phosphorylation	35/614	360/13297	2.57495e-05	0.00169113	Taok3/Uchl1/Fam129a/Flcn/Rgs2/Trib1/Wars/Npm1/Gadd45a/Trib3/Wnk1/Tnip1/Twist1/Dusp4/Ajuba/Klf4/Kirrel1/Sfrp1/Gstp1/Apoe/Ezr/Csk/Bax/Prnp/Dusp18/Spry1/Pard3/Ppm1f/Pde4d/Impact/Sh3bp5/Rack1/Inpp5k/Mapk8ip1/Rubcn	35
GO	BP	GO:0055117	regulation of cardiac muscle contraction	12/614	63/13297	2.58968e-05	0.00169113	Pln/P2rx4/Rgs2/Hcn4/Bin1/Dsp/Jup/Dsg2/Gja5/Nkx2-5/Pde4d/Adra1b	12
GO	BP	GO:0043410	positive regulation of MAPK cascade	36/614	375/13297	2.59595e-05	0.00169113	Taok3/Sod1/Traf7/Nenf/Kitlg/Gadd45a/Cd44/Tek/Gpnmb/Pik3cg/Src/Igfbp4/Ajuba/Eda2r/Sash1/Lpar3/Cdh2/Gnai2/Fgfr3/Apoe/Notch2/Ltbr/Csk/Ackr3/Gdf15/Lrp1/Robo1/Fgf18/Itgb3/Card9/Mapk3/Mapk8ip1/Jak2/Adra1b/Hand2/Irak1	36
GO	BP	GO:0003015	heart process	22/614	179/13297	2.64425e-05	0.00169799	Pln/P2rx4/Sod1/Rgs2/Cacna1b/Hcn4/Src/Bin1/Rps6ka2/Dsp/Jup/Dsg2/Gnai2/Myh7/Gja5/Nkx2-5/Hopx/Pde4d/Gaa/Jak2/Adra1b/Cacna1g	22
GO	BP	GO:0036003	positive regulation of transcription from RNA polymerase II promoter in response to stress	7/614	21/13297	2.85247e-05	0.0018059	Atf6b/Creb3l1/Tp53/Klf2/Atf6/Sesn2/Cebpb	7
GO	BP	GO:0070372	regulation of ERK1 and ERK2 cascade	25/614	220/13297	2.95538e-05	0.00183011	Traf7/Flcn/Cd44/Tek/Gpnmb/Src/Tnip1/Dusp4/Fn1/Ccn1/Klf4/Gnai2/Fgfr3/Gstp1/Apoe/Ezr/Notch2/Csk/Ackr3/Lrp1/Spry1/Fgf18/Itgb3/Mapk3/Hand2	25
GO	BP	GO:0007568	aging	31/614	304/13297	2.98564e-05	0.00183011	Serpine1/Sod1/Aldh3a1/Ddc/Npm1/Ctnna1/Bcl2l1/Tp53/Twist1/Rpl29/Aldoc/Cln8/Nqo1/Dbn1/Ide/Apoe/Ctsl/Gstm2/Cyp1a1/Jund/Ypel3/Scap/Hamp/Prnp/Lrp1/Rela/Pde4d/Mapk3/Amfr/Cited2/Irak1	31
GO	BP	GO:0043281	regulation of cysteine-type endopeptidase activity involved in apoptotic process	20/614	155/13297	3.01286e-05	0.00183011	LOC100910732/Myc/Cd44/Bcl2l1/Src/Ccn1/Mgmt/Klf4/Gramd4/Malt1/Dapk1/Herpud1/Ctsd/Bax/Prr7/Robo1/Casp4/Ppm1f/Card9/Bcap31	20
GO	BP	GO:0060992	response to fungicide	6/614	15/13297	3.3106e-05	0.00198415	Myc/Klf2/Star/Klf4/Klf6/Impact	6
GO	BP	GO:1903115	regulation of actin filament-based movement	9/614	37/13297	3.50031e-05	0.00207025	Pln/Hcn4/Bin1/Dsp/Dbn1/Jup/Dsg2/Gja5/Pde4d	9
GO	BP	GO:2001235	positive regulation of apoptotic signaling pathway	17/614	121/13297	3.94949e-05	0.00230558	Sod1/Traf7/Flcn/Tnfrsf12a/Ctnna1/Serinc3/Tp53/Atp5if1/Inhba/Pink1/Itm2c/Sfrp1/Ltbr/Bax/Mllt11/Prr7/Bcap31	17
GO	BP	GO:1904377	positive regulation of protein localization to cell periphery	11/614	56/13297	4.15486e-05	0.00239437	Sqstm1/Arf6/Sptbn1/Prkci/Epb41/Pgrmc1/Ezr/Prnp/Lrp1/Epha3/Rack1	11
GO	BP	GO:0086103	G protein-coupled receptor signaling pathway involved in heart process	5/614	10/13297	4.28907e-05	0.00239823	Pln/Rgs2/Src/Gnai2/Pde4d	5
GO	BP	GO:1990440	positive regulation of transcription from RNA polymerase II promoter in response to endoplasmic reticulum stress	5/614	10/13297	4.28907e-05	0.00239823	Atf6b/Creb3l1/Tp53/Atf6/Cebpb	5
GO	BP	GO:0031099	regeneration	23/614	198/13297	4.32161e-05	0.00239823	Myc/Npm1/Ctnna1/Lcp1/Aldoc/Ptn/Klf4/Ninj1/Map1b/Gstp1/Apoe/Adam15/Axl/Hamp/Cers2/Upf2/Rps15/Hopx/Lrp1/Cad/Ptprs/Cebpb/Jak2	23
GO	BP	GO:0042982	amyloid precursor protein metabolic process	10/614	47/13297	4.50399e-05	0.00246896	Tmcc2/Aatf/Psen2/Bin1/Itm2b/Itm2c/Apoe/Psenen/Prnp/Spon1	10
GO	BP	GO:0002764	immune response-regulating signaling pathway	25/614	226/13297	4.64141e-05	0.00251363	Flot1/Sec14l1/Lgr4/Rsad2/Wnk1/Tnip1/Cmtm3/Nop53/Gramd4/Malt1/Ezr/Bcar1/Csk/Bax/Prnp/Tlr5/Riok3/Fcer1g/Rela/Tmem173/Pde4d/Ptprs/Rab29/Plcg1/Irak1	25
GO	BP	GO:0044057	regulation of system process	38/614	417/13297	4.91004e-05	0.00262745	Pln/Ssh1/P2rx4/Sod1/Emp2/Rgs2/Cacna1b/Fbxo32/Nppb/Tnni1/Hcn4/Src/Wnk1/Epb41/Aqp1/Bin1/Dsp/Dbn1/Inhba/Jup/Klf4/Dsg2/Gnai2/Myh7/Gja5/Homer3/S1pr2/Nkx2-5/Hamp/Hopx/Pard3/Pde4d/Gaa/Inpp5k/Jak2/Adra1b/Hand2/Cacna1g	38
GO	BP	GO:0000302	response to reactive oxygen species	23/614	200/13297	5.06324e-05	0.00266082	Sod1/Cst3/Bcl2l1/Src/Tp53/Aqp1/Nqo1/Klf2/Sigmar1/Star/Pink1/Klf4/Klf6/Gstp1/Axl/Rhob/Map1lc3a/Rela/Cyp1b1/Sesn2/Impact/Ptprk/Mapk3	23
GO	BP	GO:1902236	negative regulation of endoplasmic reticulum stress-induced intrinsic apoptotic signaling pathway	6/614	16/13297	5.09078e-05	0.00266082	Creb3l1/Bcl2l1/Selenos/Herpud1/Grina/Tmbim6	6
GO	BP	GO:0072659	protein localization to plasma membrane	25/614	228/13297	5.37129e-05	0.00275612	Flot1/Emp2/Sqstm1/F11r/Arf6/Sptbn1/Prkci/Palm/Pgrmc1/Pacs2/Tmbim1/Jup/Cdh2/Ezr/Csk/Prnp/Fcer1g/Lrp1/Epha3/Krt18/Rack1/Inpp5k/Myo5a/Vti1b/Tmem150a	25
GO	BP	GO:2001242	regulation of intrinsic apoptotic signaling pathway	17/614	124/13297	5.42583e-05	0.00275612	Sod1/Flcn/Creb3l1/Cd44/Bcl2l1/Src/Serinc3/Tp53/Selenos/Pink1/Herpud1/Ackr3/Bax/Grina/Tmbim6/Bcap31/Mapk8ip1	17
GO	BP	GO:0034103	regulation of tissue remodeling	10/614	48/13297	5.45705e-05	0.00275612	Gpnmb/Tp53/S1pr1/Tmbim1/Sfrp1/Csk/Bax/Plekhm1/Itgb3/Hand2	10
GO	BP	GO:1901214	regulation of neuron death	28/614	272/13297	6.08523e-05	0.00301452	Ssh1/Sod1/Npm1/Gpnmb/Prkci/Slc7a11/Tp53/Rras2/Nqo1/Sigmar1/Star/Pink1/Fzd1/Aars/Apoe/Csf1/Egr1/Axl/Bax/Grn/Prnp/Lrp1/Tox3/Nrbp2/Pm20d1/Rab29/Cebpb/Jak2	28
GO	BP	GO:0032103	positive regulation of response to external stimulus	24/614	216/13297	6.10281e-05	0.00301452	Ddt/P2rx4/Serpine1/Rac2/Pik3cg/Wnk1/Ptn/Sema5a/Tgm2/Sash1/S1pr1/Csf1/Cxcl10/Fcer1g/Lrp1/Pla2g7/Gbp5/Ppm1f/Fgf18/Megf8/Mapk3/Cebpb/Jak2/Fgf16	24
GO	BP	GO:0070371	ERK1 and ERK2 cascade	25/614	231/13297	6.66017e-05	0.00325407	Traf7/Flcn/Cd44/Tek/Gpnmb/Src/Tnip1/Dusp4/Fn1/Ccn1/Klf4/Gnai2/Fgfr3/Gstp1/Apoe/Ezr/Notch2/Csk/Ackr3/Lrp1/Spry1/Fgf18/Itgb3/Mapk3/Hand2	25
GO	BP	GO:0043618	regulation of transcription from RNA polymerase II promoter in response to stress	9/614	40/13297	6.79638e-05	0.00328492	Atf6b/Creb3l1/Tp53/Klf2/Egr1/Atf6/Sesn2/Impact/Cebpb	9
GO	BP	GO:0001525	angiogenesis	34/614	363/13297	7.10825e-05	0.00335805	Serpine1/Emp2/Plcd3/Tnfrsf12a/Btg1/Wars/Creb3l1/Mtdh/Tek/Aqp1/Ptn/Sema5a/Sash1/S1pr1/Klf2/Ccn1/Jup/Klf4/Tcf21/Gja5/Stab1/Ackr3/Sars/Adam15/Rhob/Id1/Cxcl10/Pf4/Robo1/Cyp1b1/Fgf18/Itgb3/Glul/Plcg1	34
GO	BP	GO:0098542	defense response to other organism	26/614	246/13297	7.14083e-05	0.00335805	Oasl/Serpine1/Ifngr2/Sec14l1/Trim44/Lyz2/Reg3b/Rsad2/Serinc3/Nop53/Slc11a1/Stab1/Exosc5/Hamp/Slfn13/Isg15/Tlr5/Riok3/Fcer1g/Pf4/Gbp2/Ifit1bl/Tmem173/Card9/Mapk3/Cebpb	26
GO	BP	GO:0031667	response to nutrient levels	39/614	440/13297	7.17181e-05	0.00335805	Ssh1/Aacs/Eif2ak1/P2rx4/Sod1/Aldh3a1/Nenf/Cst3/Asns/Src/Tp53/Ptn/Nqo1/Star/Mybbp1a/Mgmt/Map1b/Sfrp1/Map1lc3b/Gstp1/Kat2a/Apoe/Ctsl/Lipg/Atg9a/Cyp1a1/Gdf15/Slc16a1/Hamp/Cxcl10/Map1lc3a/Cad/Rela/Sesn2/Impact/Glul/Gabarapl1/Mapk3/Tmbim6	39
GO	BP	GO:1902235	regulation of endoplasmic reticulum stress-induced intrinsic apoptotic signaling pathway	7/614	24/13297	7.52139e-05	0.00346831	Creb3l1/Bcl2l1/Serinc3/Selenos/Herpud1/Grina/Tmbim6	7
GO	BP	GO:0003283	atrial septum development	6/614	17/13297	7.5616e-05	0.00346831	Smo/Ccn1/Gja5/Notch2/Nkx2-5/Zfpm1	6
GO	BP	GO:0050920	regulation of chemotaxis	20/614	166/13297	8.07024e-05	0.00366422	P2rx4/Slc8b1/Serpine1/Sema3d/Rac2/Wnk1/Ptn/Sema5a/S1pr1/Sema3b/Gstp1/Csf1/Cxcl10/Pla2g7/Robo1/Ppm1f/Fgf18/Megf8/Mapk3/Fgf16	20
GO	BP	GO:0061564	axon development	34/614	367/13297	8.82374e-05	0.00396627	Egr2/Flot1/Boc/Uchl1/Tnfrsf12a/Ntn1/Lgr4/Ctnna1/Nectin1/Neo1/Sema3d/Rac2/Dock7/Anapc2/Ptn/Sema5a/Pgrmc1/Dbn1/Fn1/Lpar3/Klf4/Sema3b/Map1b/Brsk1/Apoe/Numbl/Cers2/Lrp1/Tsku/Robo1/Ptprs/Megf8/Ddr1/Jak2	34
GO	BP	GO:0003007	heart morphogenesis	22/614	194/13297	9.04501e-05	0.00402548	Smo/Tnni1/Tp53/Twist1/Myom2/S1pr1/Dsp/Ccn1/Fzd1/Myh7/Gja5/Ankrd1/Notch2/Adam15/Nkx2-5/Fzd2/Spry1/Zfpm1/Gaa/Megf8/Cited2/Hand2	22
GO	BP	GO:1901342	regulation of vasculature development	26/614	250/13297	9.3399e-05	0.00410612	Serpine1/Emp2/Tnfrsf12a/Btg1/Wars/Creb3l1/Mtdh/Tek/Aqp1/Ptn/Sema5a/Sash1/Klf2/Jup/Klf4/Stab1/Sars/Rhob/Id1/Cxcl10/Pf4/Cyp1b1/Fgf18/Itgb3/Glul/Plcg1	26
GO	BP	GO:1903078	positive regulation of protein localization to plasma membrane	10/614	51/13297	9.40891e-05	0.00410612	Sqstm1/Arf6/Sptbn1/Prkci/Pgrmc1/Ezr/Prnp/Lrp1/Epha3/Rack1	10
GO	BP	GO:0008406	gonad development	20/614	168/13297	9.54771e-05	0.00412663	Sod1/Myc/Cst3/Kitlg/Ctnna1/Mgst1/Bcl2l1/Src/Tiparp/Inhba/Idh1/Star/Tcf21/Sfrp1/Ctsl/Adam15/Bax/Tlr5/Cited2/Cebpb	20
GO	BP	GO:0086004	regulation of cardiac muscle cell contraction	8/614	33/13297	9.82417e-05	0.00420568	Pln/Hcn4/Bin1/Dsp/Jup/Dsg2/Gja5/Pde4d	8
GO	BP	GO:0071453	cellular response to oxygen levels	18/614	143/13297	0.000103019	0.00436859	Vasn/Npm1/Bcl2l1/Atp6v1g1/Src/Tp53/Twist1/Aqp1/Ptn/Ajuba/Nop53/Pink1/Atp6v0d1/Sfrp1/Ankrd1/Egr1/Tmbim6/Irak1	18
GO	BP	GO:0033673	negative regulation of kinase activity	22/614	196/13297	0.000105334	0.00442501	Uchl1/Rgs2/Trib1/Wars/Npm1/Gadd45a/Trib3/Wnk1/Dusp4/Ajuba/Sfrp1/Gstp1/Apoe/Csk/Dusp18/Spry1/Ppm1f/Sh3bp5/Rack1/Inpp5k/Mapk8ip1/Rubcn	22
GO	BP	GO:0009991	response to extracellular stimulus	40/614	464/13297	0.000106434	0.00442981	Ssh1/Aacs/Eif2ak1/P2rx4/Sod1/Aldh3a1/Nenf/Cst3/Asns/Src/Tp53/Ptn/Nqo1/Star/Mybbp1a/Mgmt/Map1b/Sfrp1/Map1lc3b/Gstp1/Kat2a/Apoe/Ctsl/Lipg/Atg9a/Cyp1a1/Gdf15/Slc16a1/Axl/Hamp/Cxcl10/Map1lc3a/Cad/Rela/Sesn2/Impact/Glul/Gabarapl1/Mapk3/Tmbim6	40
GO	BP	GO:0060047	heart contraction	20/614	170/13297	0.000112599	0.00461479	Pln/P2rx4/Sod1/Rgs2/Cacna1b/Hcn4/Bin1/Rps6ka2/Dsp/Jup/Dsg2/Myh7/Gja5/Nkx2-5/Hopx/Pde4d/Gaa/Jak2/Adra1b/Cacna1g	20
GO	BP	GO:0050921	positive regulation of chemotaxis	15/614	107/13297	0.000113958	0.00461479	P2rx4/Serpine1/Rac2/Wnk1/Ptn/Sema5a/S1pr1/Csf1/Cxcl10/Pla2g7/Ppm1f/Fgf18/Megf8/Mapk3/Fgf16	15
GO	BP	GO:0060048	cardiac muscle contraction	15/614	107/13297	0.000113958	0.00461479	Pln/P2rx4/Rgs2/Hcn4/Bin1/Dsp/Jup/Dsg2/Myh7/Gja5/Nkx2-5/Pde4d/Gaa/Adra1b/Cacna1g	15
GO	BP	GO:0010952	positive regulation of peptidase activity	17/614	132/13297	0.000119891	0.00481171	Myc/Fn1/Ccn1/Gramd4/Malt1/Dapk1/Ctsd/Bax/Grn/Ddrgk1/Prr7/Robo1/Casp4/Ppm1f/Card9/Mapk3/Bcap31	17
GO	BP	GO:0008016	regulation of heart contraction	18/614	145/13297	0.000123365	0.0049073	Pln/P2rx4/Rgs2/Cacna1b/Hcn4/Bin1/Dsp/Jup/Dsg2/Myh7/Gja5/Nkx2-5/Hopx/Pde4d/Gaa/Jak2/Adra1b/Cacna1g	18
GO	BP	GO:0071456	cellular response to hypoxia	16/614	120/13297	0.000124912	0.00492527	Vasn/Npm1/Bcl2l1/Src/Tp53/Twist1/Aqp1/Ptn/Ajuba/Nop53/Pink1/Sfrp1/Ankrd1/Egr1/Tmbim6/Irak1	16
GO	BP	GO:0010632	regulation of epithelial cell migration	20/614	172/13297	0.00013238	0.00508587	P2rx4/Emp2/Arf6/Tek/Ptprg/Src/Aqp1/Ptn/Sema5a/Sash1/Jup/Klf4/Apoe/Bcar1/Rhob/Ppm1f/Fgf18/Glul/Plcg1/Fgf16	20
GO	BP	GO:0045137	development of primary sexual characteristics	20/614	172/13297	0.00013238	0.00508587	Sod1/Myc/Cst3/Kitlg/Ctnna1/Mgst1/Bcl2l1/Src/Tiparp/Inhba/Idh1/Star/Tcf21/Sfrp1/Ctsl/Adam15/Bax/Tlr5/Cited2/Cebpb	20
GO	BP	GO:2000116	regulation of cysteine-type endopeptidase activity	20/614	172/13297	0.00013238	0.00508587	LOC100910732/Myc/Cd44/Bcl2l1/Src/Ccn1/Mgmt/Klf4/Gramd4/Malt1/Dapk1/Herpud1/Ctsd/Bax/Prr7/Robo1/Casp4/Ppm1f/Card9/Bcap31	20
GO	BP	GO:0052547	regulation of peptidase activity	28/614	286/13297	0.000145211	0.00553157	Serpine1/LOC100910732/Myc/Cst3/Cd44/Bcl2l1/Src/Bin1/Fn1/Ccn1/Mgmt/Klf4/Gramd4/Malt1/Serpinb6a/Dapk1/Herpud1/Ctsd/Bax/Grn/Ddrgk1/Prr7/Robo1/Casp4/Ppm1f/Card9/Mapk3/Bcap31	28
GO	BP	GO:0007548	sex differentiation	22/614	201/13297	0.000152467	0.00573559	Sod1/Myc/Cst3/Kitlg/Lgr4/Ctnna1/Mgst1/Bcl2l1/Src/Tiparp/Inhba/Idh1/Star/Tcf21/Sfrp1/Ctsl/Adam15/Axl/Bax/Tlr5/Cited2/Cebpb	22
GO	BP	GO:0017085	response to insecticide	6/614	19/13297	0.000153146	0.00573559	Cpox/Ddc/Star/Map1b/Cyp1a1/Uba52	6
GO	BP	GO:0031346	positive regulation of cell projection organization	31/614	332/13297	0.00015547	0.00573559	Tnfrsf12a/Rgs2/Ntn1/Eps8/Rac2/Cdc42ep1/Src/Prkci/Washc5/Palm/Anapc2/Aqp1/Ptn/Sema5a/Dbn1/Fn1/Lpar3/Enc1/Map1b/Kat2a/Apoe/Ankrd1/Numbl/Ppp2r5b/Lrp1/Plekhm1/Robo1/Epha3/Ehd1/Megf8/Fscn1	31
GO	BP	GO:0001819	positive regulation of cytokine production	29/614	302/13297	0.000155671	0.00573559	Flot1/Serpine1/Sod1/Sec14l1/Sptbn1/Rsad2/Src/Twist1/Nop53/Il1r1/Slc11a1/Malt1/Egr1/Tlr5/Riok3/Fcer1g/Lrp1/Rela/Gbp5/Casp4/Cyp1b1/Tmem173/Pde4d/Zfpm1/Card9/Mapk3/Cebpb/Jak2/Irak1	29
GO	BP	GO:0043280	positive regulation of cysteine-type endopeptidase activity involved in apoptotic process	13/614	87/13297	0.000167775	0.00608184	Myc/Ccn1/Gramd4/Malt1/Dapk1/Ctsd/Bax/Prr7/Robo1/Casp4/Ppm1f/Card9/Bcap31	13
GO	BP	GO:1903076	regulation of protein localization to plasma membrane	13/614	87/13297	0.000167775	0.00608184	Sqstm1/Arf6/Sptbn1/Prkci/Pgrmc1/Tmbim1/Ezr/Csk/Prnp/Lrp1/Epha3/Rack1/Vti1b	13
GO	BP	GO:0043254	regulation of protein complex assembly	32/614	349/13297	0.00017107	0.00611127	Atat1/Arpc1b/Stxbp6/Wars/Arf6/Ncln/Sptbn1/Eps8/Cdc42ep1/Src/Lcp1/Twist1/Ajuba/Bin1/Nop53/Dbn1/Pink1/Kirrel1/Ide/Map1b/Apoe/Nkx2-5/Bax/Ppp2r5b/Riok3/Eml2/Gbp5/Tmsb10/Impact/Rack1/Fscn1/Piezo1	32
GO	BP	GO:0055072	iron ion homeostasis	11/614	65/13297	0.000171306	0.00611127	Iscu/Eif2ak1/Sod1/Myc/Neo1/Atp6v1g1/Slc11a1/Slc22a17/Atp6v0d1/Ftl1/Hamp	11
GO	BP	GO:0014033	neural crest cell differentiation	12/614	76/13297	0.000174085	0.00611337	Kitlg/Sema3d/Smo/Twist1/Sema5a/Fn1/Sema3b/Sfrp1/Tcof1/Mapk3/Cited2/Hand2	12
GO	BP	GO:0050772	positive regulation of axonogenesis	12/614	76/13297	0.000174085	0.00611337	Tnfrsf12a/Ntn1/Anapc2/Sema5a/Dbn1/Fn1/Lpar3/Map1b/Apoe/Lrp1/Robo1/Megf8	12
GO	BP	GO:0001541	ovarian follicle development	9/614	45/13297	0.000179202	0.00624427	Sod1/Myc/Kitlg/Ctnna1/Bcl2l1/Src/Inhba/Bax/Cebpb	9
GO	BP	GO:1903573	negative regulation of response to endoplasmic reticulum stress	8/614	36/13297	0.000189438	0.00655019	Atf6b/Creb3l1/Bcl2l1/Selenos/Herpud1/Os9/Grina/Tmbim6	8
GO	BP	GO:0003206	cardiac chamber morphogenesis	14/614	100/13297	0.000193887	0.00657603	Smo/Tnni1/Tp53/Dsp/Ccn1/Fzd1/Myh7/Gja5/Notch2/Nkx2-5/Fzd2/Zfpm1/Cited2/Hand2	14
GO	BP	GO:1901655	cellular response to ketone	14/614	100/13297	0.000193887	0.00657603	Aacs/Myc/Npm1/Fbxo32/Bcl2l1/Src/Aqp1/Klf2/Star/Klf4/Klf6/Sfrp1/Adam15/Ptgfr	14
GO	BP	GO:0032970	regulation of actin filament-based process	30/614	321/13297	0.000194593	0.00657603	Pln/Arpc1b/F11r/Arf6/Sptbn1/Eps8/Cdc42ep1/Tek/Hcn4/Sema5a/Bin1/S1pr1/Dsp/Dbn1/Jup/Kirrel1/Dsg2/Gja5/Mylk3/Notch2/Celsr1/Rhob/Id1/Epha3/Ppm1f/Tmsb10/Pde4d/Itgb3/Fscn1/Inpp5k	30
GO	BP	GO:0006935	chemotaxis	36/614	414/13297	0.0001975	0.00657603	Egr2/P2rx4/Slc8b1/Serpine1/Boc/Ntn1/Lgr4/Nectin1/Neo1/Sema3d/Rac2/Wnk1/Ccl4/Ptn/Sema5a/Pgrmc1/S1pr1/Sema3b/Gstp1/Csf1/Bcar1/Ackr3/Cxcl10/Fcer1g/Lrp1/Pla2g7/Pf4/Cxcl3/Robo1/Ppm1f/Pde4d/Fgf18/Megf8/Mapk3/Maco1/Fgf16	36
GO	BP	GO:0042330	taxis	36/614	414/13297	0.0001975	0.00657603	Egr2/P2rx4/Slc8b1/Serpine1/Boc/Ntn1/Lgr4/Nectin1/Neo1/Sema3d/Rac2/Wnk1/Ccl4/Ptn/Sema5a/Pgrmc1/S1pr1/Sema3b/Gstp1/Csf1/Bcar1/Ackr3/Cxcl10/Fcer1g/Lrp1/Pla2g7/Pf4/Cxcl3/Robo1/Ppm1f/Pde4d/Fgf18/Megf8/Mapk3/Maco1/Fgf16	36
GO	BP	GO:0051348	negative regulation of transferase activity	23/614	219/13297	0.000201999	0.00667636	Uchl1/Rgs2/Trib1/Wars/Npm1/Gadd45a/Trib3/Src/Wnk1/Dusp4/Ajuba/Sfrp1/Gstp1/Apoe/Csk/Dusp18/Spry1/Ppm1f/Sh3bp5/Rack1/Inpp5k/Mapk8ip1/Rubcn	23
GO	BP	GO:0043122	regulation of I-kappaB kinase/NF-kappaB signaling	17/614	138/13297	0.000207323	0.0068023	Sqstm1/Mtdh/Tnip1/Ajuba/Tgm2/Eda2r/Pink1/Btrc/Gstp1/Ltbr/Trim8/Ddrgk1/Riok3/Rela/Otud7b/Card9/Irak1	17
GO	BP	GO:0030516	regulation of axon extension	13/614	89/13297	0.000211853	0.00690059	Tnfrsf12a/Ntn1/Sema3d/Anapc2/Sema5a/Dbn1/Fn1/Sema3b/Map1b/Apoe/Lrp1/Ptprs/Megf8	13
GO	BP	GO:0031103	axon regeneration	9/614	46/13297	0.000213799	0.00691387	Ctnna1/Ptn/Klf4/Map1b/Apoe/Cers2/Lrp1/Ptprs/Jak2	9
GO	BP	GO:0061387	regulation of extent of cell growth	14/614	101/13297	0.000215743	0.00691816	Tnfrsf12a/Ntn1/Sema3d/Anapc2/Sema5a/Dbn1/Fn1/Lpar3/Sema3b/Map1b/Apoe/Lrp1/Ptprs/Megf8	14
GO	BP	GO:0060326	cell chemotaxis	22/614	206/13297	0.000217385	0.00691816	P2rx4/Slc8b1/Serpine1/Rac2/Wnk1/Ccl4/Ptn/Sema5a/S1pr1/Gstp1/Csf1/Bcar1/Ackr3/Cxcl10/Fcer1g/Pla2g7/Pf4/Cxcl3/Pde4d/Fgf18/Mapk3/Fgf16	22
GO	BP	GO:0010975	regulation of neuron projection development	37/614	432/13297	0.000218549	0.00691816	Tnfrsf12a/Rgs2/Ntn1/Arf6/Sema3d/Ptprg/Prkci/Washc5/Anapc2/Prag1/Ptn/Sema5a/Dbn1/Fn1/Lpar3/Klf4/Pdlim5/Sema3b/Enc1/Itm2c/Map1b/Brsk1/Sfrp1/Vim/Apoe/Ankrd1/Numbl/Ppp2r5b/Cers2/Id1/Lrp1/Robo1/Epha3/Ehd1/Ptprs/Rab29/Megf8	37
GO	BP	GO:0070252	actin-mediated cell contraction	11/614	67/13297	0.000226217	0.00711081	Pln/Emp2/Bin1/Dsp/Dbn1/Jup/Dsg2/Myh7/Gja5/Pde4d/Cacna1g	11
GO	BP	GO:0055065	metal ion homeostasis	39/614	465/13297	0.000228838	0.00714323	Pln/Iscu/Eif2ak1/P2rx4/Slc8b1/Sod1/Myc/Neo1/Nppb/Atp6v1g1/Pik3cg/Rmdn3/Tgm2/S1pr1/Slc11a1/Lpar3/Slc22a17/Gnai2/Atp6v0d1/Herpud1/Trpm8/Ackr3/Ftl1/Bax/Hamp/Prnp/Cxcl10/Lrp1/Cxcl3/Slc39a6/Grina/Pde4d/Ptgfr/Itgb3/Plcg1/Tmbim6/Bcap31/Myo5a/Jak2	39
GO	BP	GO:0099536	synaptic signaling	40/614	482/13297	0.000237646	0.00731713	Egr2/Ssh1/Rnf39/Flot1/P2rx4/Sqstm1/Cacna1b/Bcl2l1/Unc13b/Src/Slc7a11/Anapc2/Ncdn/Ptn/Dbn1/Stx11/Apba1/Star/Pink1/Gnai2/Map1b/Cltb/Brsk1/Kat2a/Apoe/Slc6a9/Homer3/S1pr2/Prnp/Prr7/Insyn1/Rela/Tprg1l/Ptprs/Fabp5/Glul/Plcg1/Myo5a/Jak2/Cacna1g	40
GO	BP	GO:0010810	regulation of cell-substrate adhesion	19/614	166/13297	0.000237664	0.00731713	Serpine1/Emp2/Ddr2/Rac2/Tek/Src/Ptn/Dbn1/Fn1/Ccn1/Jup/Ninj1/Adam15/Lrp1/Epha3/Ppm1f/Itgb3/Ddr1/Jak2	19
GO	BP	GO:0048732	gland development	33/614	372/13297	0.000251322	0.00768498	Aacs/Ephx1/Ntn1/Myc/Npm1/Arf6/Cst3/Asns/Smo/Src/Ptn/Rarg/Tgm2/Mgmt/Btrc/Tcf21/Sfrp1/Cyp1a1/LOC108348052/Nkx2-5/Bax/Hamp/Upf2/Rps15/Cad/Robo1/Rela/Fasn/Mapk3/Cited2/Ddr1/Cebpb/Hand2	33
GO	BP	GO:0051090	regulation of DNA-binding transcription factor activity	28/614	296/13297	0.000258239	0.00784313	Flot1/Prmt2/Ddr2/Trib1/Mtdh/Smo/Prkci/Twist1/Eda2r/Jup/Pink1/Fzd1/Klf4/Malt1/Anxa4/Trim8/Ppp2r5b/Ddrgk1/Prnp/Id1/Fzd2/Rela/Cyp1b1/Tcf3/Mapk3/Jak2/Hand2/Irak1	28
GO	BP	GO:0003158	endothelium development	13/614	91/13297	0.000265501	0.00800957	Btg1/F11r/Ptn/S1pr1/Gja5/Ezr/S1pr2/Rhob/Id1/Cxcl10/Pde4d/Fasn/Ptprs	13
GO	BP	GO:0051924	regulation of calcium ion transport	21/614	195/13297	0.00026763	0.00801998	Pln/P2rx4/Slc8b1/Psen2/Cacna1b/Pik3cg/Epb41/Saraf/Bin1/Lpar3/Gnai2/Homer3/Bax/Prnp/Cxcl10/Pde4d/Itgb3/Plcg1/Tmbim6/Inpp5k/Myo5a	21
GO	BP	GO:1901215	negative regulation of neuron death	20/614	182/13297	0.000284593	0.00847184	Sod1/Npm1/Gpnmb/Prkci/Slc7a11/Star/Pink1/Fzd1/Aars/Apoe/Csf1/Axl/Bax/Grn/Lrp1/Tox3/Nrbp2/Pm20d1/Cebpb/Jak2	20
GO	BP	GO:0060411	cardiac septum morphogenesis	10/614	58/13297	0.000287258	0.00849489	Smo/Tp53/Ccn1/Fzd1/Gja5/Notch2/Nkx2-5/Fzd2/Zfpm1/Cited2	10
GO	BP	GO:0036294	cellular response to decreased oxygen levels	16/614	129/13297	0.000292025	0.00854325	Vasn/Npm1/Bcl2l1/Src/Tp53/Twist1/Aqp1/Ptn/Ajuba/Nop53/Pink1/Sfrp1/Ankrd1/Egr1/Tmbim6/Irak1	16
GO	BP	GO:0045471	response to ethanol	17/614	142/13297	0.000292694	0.00854325	Aacs/Sod1/Rgs2/Myc/Eps8/Tp53inp1/Rpl15/Tp53/Nqo1/Rps2/Star/Mgmt/Gstp1/Apoe/Hamp/Adh7/Csf2ra	17
GO	BP	GO:0001952	regulation of cell-matrix adhesion	13/614	92/13297	0.000296415	0.00859603	Serpine1/Emp2/Ddr2/Tek/Src/Jup/Ninj1/Adam15/Lrp1/Epha3/Ppm1f/Itgb3/Ddr1	13
GO	BP	GO:2001234	negative regulation of apoptotic signaling pathway	19/614	169/13297	0.000299496	0.0086297	Serpine1/Creb3l1/Ctnna1/Cd44/Bcl2l1/Src/Selenos/Tmbim1/Pink1/Gnai2/Gstp1/Herpud1/Ackr3/Bax/Grina/Rela/Maz/Tmbim6/Mapk8ip1	19
GO	BP	GO:0048588	developmental cell growth	21/614	197/13297	0.000307813	0.00881285	Tnfrsf12a/Rgs2/Ntn1/Sema3d/Nppb/Anapc2/Sema5a/Rarg/Dbn1/Fn1/Lpar3/Pdlim5/Sema3b/Map1b/Apoe/Hamp/Lrp1/Impact/Ptprs/Megf8/Ddr1	21
GO	MF	GO:0002020	protease binding	15/604	91/13272	1.38111e-05	0.00882737	Flot1/Ddt/Serpine1/Cst3/Selenos/Bin1/Fn1/Il1r1/Pink1/Malt1/Prnp/Riok3/Lrp1/Os9/Amfr	15
GO	MF	GO:0050839	cell adhesion molecule binding	21/604	168/13272	2.51134e-05	0.00882737	P2rx4/Arvcf/Emp2/Ctnna1/Nectin1/Gpnmb/Src/Lcp1/Ptn/Tenm3/Dsp/Fn1/Ccn1/Jup/Dsg2/Ezr/Adam15/S1pr2/Fermt3/Isg15/Itgb3	21
GO	BP	GO:0043409	negative regulation of MAPK cascade	16/614	130/13297	0.000319113	0.00907857	Taok3/Uchl1/Flcn/Rgs2/Tnip1/Dusp4/Klf4/Sfrp1/Gstp1/Apoe/Ezr/Csk/Dusp18/Spry1/Inpp5k/Mapk8ip1	16
GO	BP	GO:0008585	female gonad development	12/614	81/13297	0.000321672	0.00909358	Sod1/Myc/Kitlg/Ctnna1/Bcl2l1/Src/Tiparp/Inhba/Idh1/Sfrp1/Bax/Cebpb	12
GO	BP	GO:0030003	cellular cation homeostasis	38/614	457/13297	0.000325694	0.00909358	Pln/Iscu/P2rx4/Slc8b1/Sod1/Rogdi/Myc/Atp6v1g1/Pik3cg/Tp53/Rmdn3/Tgm2/S1pr1/Slc11a1/Lpar3/Atp6v0d1/Herpud1/Trpm8/Ackr3/Ftl1/Bax/Hamp/Grn/Prnp/Cxcl10/Lrp1/Cxcl3/Slc39a6/Grina/Pde4d/Ptgfr/Itgb3/Plcg1/Mapk3/Tmbim6/Bcap31/Myo5a/Jak2	38
GO	BP	GO:1904375	regulation of protein localization to cell periphery	14/614	105/13297	0.00032571	0.00909358	Sqstm1/Arf6/Sptbn1/Prkci/Epb41/Pgrmc1/Tmbim1/Ezr/Csk/Prnp/Lrp1/Epha3/Rack1/Vti1b	14
GO	BP	GO:0043407	negative regulation of MAP kinase activity	10/614	59/13297	0.000331828	0.00920721	Uchl1/Rgs2/Dusp4/Sfrp1/Gstp1/Apoe/Dusp18/Spry1/Inpp5k/Mapk8ip1	10
GO	BP	GO:0014032	neural crest cell development	11/614	70/13297	0.00033605	0.00926716	Kitlg/Sema3d/Smo/Twist1/Sema5a/Fn1/Sema3b/Tcof1/Mapk3/Cited2/Hand2	11
GO	BP	GO:0006937	regulation of muscle contraction	15/614	118/13297	0.000342367	0.00938377	Pln/P2rx4/Sod1/Rgs2/Hcn4/Bin1/Dsp/Dbn1/Jup/Dsg2/Myh7/Gja5/Nkx2-5/Pde4d/Adra1b	15
GO	BP	GO:0043331	response to dsRNA	7/614	30/13297	0.000347463	0.00946574	Flot1/Npm1/Riok3/Ifit1bl/Tmem173/Card9/Mapk3	7
GO	BP	GO:0071900	regulation of protein serine/threonine kinase activity	32/614	364/13297	0.000364361	0.00986628	Taok3/Sod1/Uchl1/Traf7/Rgs2/Trib1/Kitlg/Gadd45a/Trib3/Pik3cg/Src/Wnk1/Dusp4/Ajuba/Sash1/Lpar3/Sfrp1/Gstp1/Cnppd1/Apoe/Csk/Gdf15/Dusp18/Spry1/Robo1/Sesn2/Fgf18/Mapk3/Inpp5k/Mapk8ip1/Jak2/Irak1	32
GO	BP	GO:0007507	heart development	38/614	460/13297	0.000370325	0.00992595	Pln/Rgs2/Smyd1/Nppb/Smo/Tnni1/Tp53/Twist1/Myom2/Ptn/Rps6ka2/S1pr1/Dsp/Ccn1/Fzd1/Pdlim5/Dsg2/Myh7/Gja5/Mylk3/Kat2a/Ankrd1/Notch2/Adam15/Nkx2-5/Hamp/Id1/Fzd2/Hopx/Spry1/Cad/Robo1/Zfpm1/Gaa/Megf8/Mapk3/Cited2/Hand2	38
GO	BP	GO:0006541	glutamine metabolic process	6/614	22/13297	0.00037406	0.00992595	Asl/Pfas/Asns/Phgdh/Cad/Glul	6
GO	BP	GO:0048762	mesenchymal cell differentiation	19/614	172/13297	0.000374914	0.00992595	Vasn/Kitlg/Sema3d/Akna/Smo/Twist1/Sema5a/Fn1/Sema3b/Tcf21/Sfrp1/Adam15/Spry1/Tcof1/Mcrip1/Mapk3/Cited2/Hand2/Loxl3	19
GO	BP	GO:0043269	regulation of ion transport	40/614	493/13297	0.000376745	0.00992595	Pln/Iscu/P2rx4/Slc8b1/Ifngr2/Eprs/Psen2/Rgs2/Cacna1b/Pik3cg/Hcn4/Wnk1/Epb41/Twist1/Saraf/Bin1/Scn5a/Lpar3/Pink1/Gnai2/Gja5/Dapk1/Apoe/Homer3/Nkx2-5/Bax/Hamp/Prnp/Cxcl10/Klhl24/Pm20d1/Pde4d/Itgb3/Plcg1/Kcng2/Tmbim6/Inpp5k/Cebpb/Myo5a/Cacna1g	40
GO	BP	GO:0014909	smooth muscle cell migration	11/614	71/13297	0.000381403	0.00992595	Ssh1/Serpine1/Trib1/Myc/Dock7/Src/Gstp1/Lrp1/Pde4d/Itgb3/Ddr1	11
GO	BP	GO:1990778	protein localization to cell periphery	26/614	273/13297	0.00038189	0.00992595	Flot1/Emp2/Sqstm1/F11r/Arf6/Sptbn1/Prkci/Palm/Epb41/Pgrmc1/Pacs2/Tmbim1/Jup/Cdh2/Ezr/Csk/Prnp/Fcer1g/Lrp1/Epha3/Krt18/Rack1/Inpp5k/Myo5a/Vti1b/Tmem150a	26
GO	BP	GO:0060415	muscle tissue morphogenesis	10/614	60/13297	0.000382022	0.00992595	Tnni1/Myom2/S1pr1/Dsp/Fzd1/Myh7/Ankrd1/Nkx2-5/Fzd2/Zfpm1	10
GO	CC	GO:0005911	cell-cell junction	32/622	321/13693	2.55582e-05	0.0101696	Flot1/Arvcf/Shroom3/Flcn/F11r/Ctnna1/Nectin1/Mtdh/Tek/Prkci/Ajuba/Add3/Dsp/Dbn1/Jup/Cdh2/Kirrel1/Pdlim5/Dsg2/Gja5/Tjap1/Mxra8/Csk/Hamp/Magi1/Pard3b/Plekha7/Pard3/Klhl24/Ptprk/Plcg1/Fscn1	32
GO	CC	GO:0036513	Derlin-1 retrotranslocation complex	5/622	10/13693	3.96477e-05	0.0101696	Sel1l/Hm13/Selenos/Rnf185/Amfr	5
GO	BP	GO:0070997	neuron death	28/614	304/13297	0.000399091	0.0102634	Ssh1/Sod1/Npm1/Gpnmb/Prkci/Slc7a11/Tp53/Rras2/Nqo1/Sigmar1/Star/Pink1/Fzd1/Aars/Apoe/Csf1/Egr1/Axl/Bax/Grn/Prnp/Lrp1/Tox3/Nrbp2/Pm20d1/Rab29/Cebpb/Jak2	28
GO	BP	GO:0031589	cell-substrate adhesion	26/614	274/13297	0.00040404	0.0102634	Serpine1/Emp2/Ddr2/Tnfrsf12a/Rac2/Tek/Src/Ptn/Ajuba/Dbn1/Fn1/Ccn1/Jup/Ninj1/Col5a3/Adam15/Axl/Fermt3/Id1/Lrp1/Epha3/Ppm1f/Ptprk/Itgb3/Ddr1/Jak2	26
GO	BP	GO:0051260	protein homooligomerization	26/614	274/13297	0.00040404	0.0102634	Pln/Flot1/P2rx4/Tmem120a/Npm1/Mgst1/Ivd/Src/Aldoc/Tgm2/Atp5if1/Sigmar1/Slc1a5/Ide/Apoe/Trpm8/Bax/Kctd15/Prnp/Tor2a/Riok3/Fcer1g/Gbp5/Glul/Rack1/Kcng2	26
GO	BP	GO:1905477	positive regulation of protein localization to membrane	12/614	83/13297	0.000405036	0.0102634	Ssh1/Sqstm1/Arf6/Sptbn1/Prkci/Ptn/Pgrmc1/Ezr/Prnp/Lrp1/Epha3/Rack1	12
GO	BP	GO:0090257	regulation of muscle system process	20/614	187/13297	0.000406735	0.0102634	Pln/P2rx4/Sod1/Rgs2/Fbxo32/Tnni1/Hcn4/Bin1/Dsp/Dbn1/Jup/Klf4/Dsg2/Myh7/Gja5/Nkx2-5/Hamp/Pde4d/Adra1b/Hand2	20
GO	BP	GO:0030155	regulation of cell adhesion	40/614	495/13297	0.00040871	0.0102634	Flot1/Serpine1/Emp2/Ddr2/Flcn/Cd44/Rac2/Akna/Tek/Gpnmb/Src/Wnk1/Ptn/Sema5a/Tgm2/S1pr1/Dbn1/Fn1/Ccn1/Jup/Klf4/Ninj1/Malt1/Adam15/Fermt3/Prnp/Lrp1/Epha3/Rela/Ppm1f/Cyp1b1/Pde4d/Itgb3/Piezo1/Cited2/Ddr1/Cebpb/Jak2/Irak1/Loxl3	40
GO	BP	GO:0099177	regulation of trans-synaptic signaling	31/614	351/13297	0.000413994	0.0103384	Egr2/Ssh1/Rnf39/Flot1/Sqstm1/Cacna1b/Bcl2l1/Src/Slc7a11/Anapc2/Ncdn/Ptn/Dbn1/Apba1/Star/Pink1/Gnai2/Map1b/Brsk1/Kat2a/Apoe/Slc6a9/Homer3/S1pr2/Prnp/Tprg1l/Ptprs/Fabp5/Glul/Plcg1/Jak2	31
GO	BP	GO:0022617	extracellular matrix disassembly	5/614	15/13297	0.000421356	0.0103491	Flot1/Ddr2/Lcp1/Fscn1/Ddr1	5
GO	BP	GO:0071397	cellular response to cholesterol	5/614	15/13297	0.000421356	0.0103491	Aacs/Smo/Nfe2l1/Inhba/Apoe	5
GO	BP	GO:0010631	epithelial cell migration	22/614	216/13297	0.000423632	0.0103491	P2rx4/Emp2/Arf6/Tek/Ptprg/Src/Aqp1/Ptn/Sema5a/Sash1/Jup/Klf4/Apoe/Bcar1/Rhob/Robo1/Ppm1f/Cyp1b1/Fgf18/Glul/Plcg1/Fgf16	22
GO	BP	GO:0090132	epithelium migration	22/614	216/13297	0.000423632	0.0103491	P2rx4/Emp2/Arf6/Tek/Ptprg/Src/Aqp1/Ptn/Sema5a/Sash1/Jup/Klf4/Apoe/Bcar1/Rhob/Robo1/Ppm1f/Cyp1b1/Fgf18/Glul/Plcg1/Fgf16	22
GO	BP	GO:0046849	bone remodeling	11/614	72/13297	0.000431784	0.0104348	Lgr4/Rac2/Src/Ncdn/Ptn/S1pr1/Sfrp1/Notch2/Csk/Plekhm1/Itgb3	11
GO	BP	GO:2001243	negative regulation of intrinsic apoptotic signaling pathway	11/614	72/13297	0.000431784	0.0104348	Creb3l1/Cd44/Bcl2l1/Src/Selenos/Pink1/Herpud1/Ackr3/Grina/Tmbim6/Mapk8ip1	11
GO	BP	GO:0014074	response to purine-containing compound	17/614	147/13297	0.000441015	0.0106009	Ssh1/Aacs/P2rx4/Sod1/Aldh3a1/Bcl2l1/Tek/Pik3cg/Hcn4/Tp53/Aqp1/Star/Ezr/Jund/Cad/Rela/Inpp5k	17
GO	BP	GO:0046660	female sex differentiation	13/614	96/13297	0.000452675	0.0107201	Sod1/Myc/Kitlg/Ctnna1/Bcl2l1/Src/Tiparp/Inhba/Idh1/Sfrp1/Axl/Bax/Cebpb	13
GO	BP	GO:0014812	muscle cell migration	12/614	84/13297	0.000453128	0.0107201	Ssh1/Serpine1/Trib1/Myc/Dock7/Smo/Src/Gstp1/Lrp1/Pde4d/Itgb3/Ddr1	12
GO	BP	GO:0046545	development of primary female sexual characteristics	12/614	84/13297	0.000453128	0.0107201	Sod1/Myc/Kitlg/Ctnna1/Bcl2l1/Src/Tiparp/Inhba/Idh1/Sfrp1/Bax/Cebpb	12
GO	BP	GO:0043434	response to peptide hormone	31/614	353/13297	0.000456237	0.0107371	Pln/Egr2/Eprs/Btg1/Myc/Insig1/Trib3/Bcl2l1/Nppb/Tek/Src/Prkci/Star/Gnai2/Map1b/Klf15/Gstp1/Apoe/Csk/Egr1/Jund/Gdf15/LOC108348052/Scap/Cad/Rela/Sesn2/Itgb3/Inpp5k/Myo5a/Jak2	31
GO	BP	GO:0032623	interleukin-2 production	9/614	51/13297	0.000480638	0.0112524	Sptbn1/Slc11a1/Malt1/Ezr/Homer3/Prnp/Fcer1g/Pde4d/Card9	9
GO	BP	GO:0006873	cellular ion homeostasis	38/614	468/13297	0.000517162	0.0120448	Pln/Iscu/P2rx4/Slc8b1/Sod1/Rogdi/Myc/Atp6v1g1/Pik3cg/Tp53/Rmdn3/Tgm2/S1pr1/Slc11a1/Lpar3/Atp6v0d1/Herpud1/Trpm8/Ackr3/Ftl1/Bax/Hamp/Grn/Prnp/Cxcl10/Lrp1/Cxcl3/Slc39a6/Grina/Pde4d/Ptgfr/Itgb3/Plcg1/Mapk3/Tmbim6/Bcap31/Myo5a/Jak2	38
GO	BP	GO:1903829	positive regulation of cellular protein localization	23/614	234/13297	0.000525063	0.0121658	Ssh1/Sqstm1/Arf6/Sptbn1/Smo/Src/Prkci/Epb41/Ptn/Pgrmc1/Jup/Ezr/B3gat3/Trim8/Ddrgk1/Prnp/Fcer1g/Lrp1/Epha3/Sesn2/Rab29/Rack1/Bcap31	23
GO	BP	GO:0060537	muscle tissue development	29/614	325/13297	0.000533023	0.0122869	Pln/Egr2/Flot1/Flcn/Rgs2/Smyd1/Nppb/Smo/Tnni1/Gtf3c5/Twist1/Tiparp/Myom2/S1pr1/Dsp/Pdlim5/Dsg2/Tcf21/Myh7/Gja5/Mylk3/Kat2a/Ankrd1/Egr1/Myh14/Nkx2-5/Hamp/Zfpm1/Cited2	29
GO	BP	GO:0006520	cellular amino acid metabolic process	22/614	220/13297	0.000545095	0.0124093	Vars/Asl/Eprs/Ddc/Wars/Pfas/Asns/Ivd/Slc7a11/Psat1/Bcat1/Nars/Aars/Phgdh/Sars/Bckdha/Cars/Bcat2/Cad/Pm20d1/Glul/Tas1r2	22
GO	BP	GO:0090130	tissue migration	22/614	220/13297	0.000545095	0.0124093	P2rx4/Emp2/Arf6/Tek/Ptprg/Src/Aqp1/Ptn/Sema5a/Sash1/Jup/Klf4/Apoe/Bcar1/Rhob/Robo1/Ppm1f/Cyp1b1/Fgf18/Glul/Plcg1/Fgf16	22
GO	BP	GO:0014031	mesenchymal cell development	11/614	74/13297	0.000549376	0.0124093	Kitlg/Sema3d/Smo/Twist1/Sema5a/Fn1/Sema3b/Tcof1/Mapk3/Cited2/Hand2	11
GO	BP	GO:0048864	stem cell development	11/614	74/13297	0.000549376	0.0124093	Kitlg/Sema3d/Smo/Twist1/Sema5a/Fn1/Sema3b/Tcof1/Mapk3/Cited2/Hand2	11
GO	BP	GO:0031334	positive regulation of protein complex assembly	20/614	192/13297	0.000572201	0.0128199	Atat1/Arpc1b/Wars/Arf6/Cdc42ep1/Src/Lcp1/Twist1/Ajuba/Bin1/Kirrel1/Ide/Map1b/Nkx2-5/Bax/Ppp2r5b/Gbp5/Rack1/Fscn1/Piezo1	20
GO	BP	GO:0006941	striated muscle contraction	16/614	137/13297	0.000576913	0.0128199	Pln/P2rx4/Rgs2/Hcn4/Bin1/Dsp/Jup/Dsg2/Myh7/Gja5/Myh14/Nkx2-5/Pde4d/Gaa/Adra1b/Cacna1g	16
GO	BP	GO:0061912	selective autophagy	8/614	42/13297	0.000578772	0.0128199	Stbd1/Sqstm1/Tp53/Pink1/Atg13/Tmem173/Sesn2/Mapk3	8
GO	BP	GO:0051896	regulation of protein kinase B signaling	14/614	111/13297	0.000578965	0.0128199	P2rx4/Flcn/Mtdh/Tek/Phlda3/Pik3cg/Src/Sema5a/Nop53/Klf4/Gdf15/Axl/Maz/Inpp5k	14
GO	BP	GO:0010594	regulation of endothelial cell migration	15/614	124/13297	0.000585173	0.0128939	P2rx4/Emp2/Tek/Ptn/Sema5a/Sash1/Jup/Klf4/Apoe/Bcar1/Rhob/Fgf18/Glul/Plcg1/Fgf16	15
GO	BP	GO:0036315	cellular response to sterol	5/614	16/13297	0.000589741	0.0129311	Aacs/Smo/Nfe2l1/Inhba/Apoe	5
GO	BP	GO:2001056	positive regulation of cysteine-type endopeptidase activity	13/614	99/13297	0.000611421	0.0133415	Myc/Ccn1/Gramd4/Malt1/Dapk1/Ctsd/Bax/Prr7/Robo1/Casp4/Ppm1f/Card9/Bcap31	13
GO	BP	GO:0006469	negative regulation of protein kinase activity	19/614	179/13297	0.000617865	0.0133873	Uchl1/Rgs2/Trib1/Wars/Npm1/Gadd45a/Trib3/Wnk1/Dusp4/Sfrp1/Gstp1/Apoe/Dusp18/Spry1/Ppm1f/Sh3bp5/Rack1/Inpp5k/Mapk8ip1	19
GO	BP	GO:0003209	cardiac atrium morphogenesis	6/614	24/13297	0.000623601	0.0133873	Smo/Ccn1/Gja5/Notch2/Nkx2-5/Zfpm1	6
GO	BP	GO:0098901	regulation of cardiac muscle cell action potential	6/614	24/13297	0.000623601	0.0133873	Hcn4/Bin1/Dsp/Jup/Dsg2/Gja5	6
GO	BP	GO:0019221	cytokine-mediated signaling pathway	26/614	282/13297	0.000625918	0.0133873	Ifngr2/Trim44/Cd44/Wnk1/Tp53/Il1r1/Il11ra1/Il4r/Klf6/Csf1/Egr1/Ackr3/Axl/Crebrf/Numbl/Cxcl10/Fcer1g/Pf4/Cxcl3/Robo1/Rela/Krt18/Csf2ra/Mapk3/Jak2/Irak1	26
GO	BP	GO:0030099	myeloid cell differentiation	25/614	267/13297	0.00063138	0.0133873	Eif2ak1/Trib1/Myc/Meis2/Kitlg/Nfe2l1/Src/Prxl2a/Rarg/Lrrc17/Atp5if1/Klf2/Inhba/Sfrp1/Sfxn1/Csf1/Notch2/Ltbr/Fcer1g/Pf4/Zfpm1/Fasn/Cited2/Cebpb/Jak2	25
GO	BP	GO:0003012	muscle system process	28/614	313/13297	0.000635078	0.0133873	Pln/P2rx4/LOC100910732/Sod1/Rgs2/Npm1/Nppb/Tnni1/Hcn4/Myom2/Bin1/Dsp/Dbn1/Jup/Klf4/Pdlim5/Dsg2/Myh7/Gja5/Klf15/Myh14/Nkx2-5/Hamp/Pde4d/Gaa/Adra1b/Hand2/Cacna1g	28
GO	BP	GO:0009314	response to radiation	31/614	360/13297	0.000635661	0.0133873	F11r/Myc/Mta1/Meis2/Gadd45a/Asns/Tp53inp1/Slc7a11/Tp53/Aqp1/Ptn/Ercc3/Dbn1/Rpl35/Star/Nabp1/Mgmt/Nr2f6/Brsk1/Sfrp1/Egr1/Jund/Bax/Hamp/Rhob/Cxcl10/Ctns/Rela/Impact/Ptprk/Itgb3	31
GO	BP	GO:0046683	response to organophosphorus	15/614	125/13297	0.000637347	0.0133873	Ssh1/P2rx4/Sod1/Aldh3a1/Bcl2l1/Tek/Pik3cg/Hcn4/Aqp1/Star/Ezr/Jund/Crls1/Rela/Inpp5k	15
GO	BP	GO:0045104	intermediate filament cytoskeleton organization	7/614	33/13297	0.000646433	0.0134096	Sod1/Cln8/Dsp/Agfg1/Vim/Klhl24/Krt18	7
GO	BP	GO:0086091	regulation of heart rate by cardiac conduction	7/614	33/13297	0.000646433	0.0134096	Hcn4/Bin1/Dsp/Jup/Dsg2/Gja5/Cacna1g	7
GO	BP	GO:0003333	amino acid transmembrane transport	10/614	64/13297	0.000650342	0.0134096	Rgs2/Slc38a10/Slc1a4/Slc7a11/Slc38a7/Cln8/Slc7a8/Slc1a5/Slc7a5/Slc6a9	10
GO	BP	GO:0014910	regulation of smooth muscle cell migration	10/614	64/13297	0.000650342	0.0134096	Ssh1/Serpine1/Trib1/Myc/Dock7/Src/Gstp1/Lrp1/Pde4d/Itgb3	10
GO	BP	GO:0035637	multicellular organismal signaling	13/614	100/13297	0.000673812	0.0138301	Pln/P2rx4/Sod1/Hcn4/Bin1/S1pr1/Dsp/Jup/Dsg2/Gja5/Myh14/Nkx2-5/Cacna1g	13
GO	BP	GO:0001666	response to hypoxia	26/614	284/13297	0.000695786	0.0142162	Aldh3a1/Psen2/Vasn/Npm1/Cst3/Bcl2l1/Nppb/Tek/Src/Tp53/Twist1/Aldoc/Aqp1/Ptn/Ajuba/Nop53/Ercc3/Pink1/Sfrp1/Ankrd1/Egr1/Cyp1a1/Adam15/Scap/Tmbim6/Irak1	26
GO	BP	GO:0070482	response to oxygen levels	28/614	315/13297	0.000701712	0.0142724	Aldh3a1/Psen2/Vasn/Npm1/Cst3/Bcl2l1/Nppb/Atp6v1g1/Tek/Src/Tp53/Twist1/Aldoc/Aqp1/Ptn/Ajuba/Nop53/Ercc3/Pink1/Atp6v0d1/Sfrp1/Ankrd1/Egr1/Cyp1a1/Adam15/Scap/Tmbim6/Irak1	28
GO	BP	GO:0097191	extrinsic apoptotic signaling pathway	18/614	167/13297	0.000710379	0.0143836	Serpine1/Tnfrsf12a/Kitlg/Ctnna1/Bcl2l1/Src/Inhba/Tmbim1/Fgfr3/Itm2c/Sfrp1/Dapk1/Gstp1/Ltbr/Bax/Mllt11/Rela/Krt18	18
GO	BP	GO:0099537	trans-synaptic signaling	38/614	476/13297	0.000713621	0.0143844	Egr2/Ssh1/Rnf39/Flot1/P2rx4/Sqstm1/Cacna1b/Bcl2l1/Unc13b/Src/Slc7a11/Anapc2/Ncdn/Ptn/Dbn1/Stx11/Apba1/Star/Pink1/Gnai2/Map1b/Cltb/Brsk1/Kat2a/Apoe/Slc6a9/Homer3/S1pr2/Prnp/Insyn1/Tprg1l/Ptprs/Fabp5/Glul/Plcg1/Myo5a/Jak2/Cacna1g	38
GO	BP	GO:0051259	protein complex oligomerization	35/614	427/13297	0.000718778	0.0144237	Pln/Flot1/P2rx4/Tmem120a/Sqstm1/Npm1/Ctnna1/Mgst1/Tek/Ivd/Src/Tp53/Aldoc/Tgm2/Atp5if1/Sigmar1/Jup/Slc1a5/Ide/Malt1/Gja5/Apoe/Trpm8/Bax/Kctd15/Prnp/Tor2a/Riok3/Fcer1g/Gbp5/Glul/Rack1/Kcng2/Amfr/Irak1	35
GO	BP	GO:0060485	mesenchyme development	21/614	210/13297	0.000722525	0.0144344	Vasn/Myc/Kitlg/Sema3d/Akna/Smo/Twist1/Sema5a/Fn1/Sema3b/Tcf21/Sfrp1/Adam15/Nkx2-5/Spry1/Tcof1/Mcrip1/Mapk3/Cited2/Hand2/Loxl3	21
GO	BP	GO:0002687	positive regulation of leukocyte migration	13/614	101/13297	0.000741481	0.0147476	P2rx4/Serpine1/Kitlg/Rac2/Wnk1/Tp53/Ptn/Il1r1/Csf1/Cxcl10/Pla2g7/Itgb3/Mapk3	13
GO	BP	GO:1903975	regulation of glial cell migration	4/614	10/13297	0.000756388	0.0149298	P2rx4/Csf1/Cers2/Lrp1	4
GO	BP	GO:0006875	cellular metal ion homeostasis	34/614	412/13297	0.000757286	0.0149298	Pln/Iscu/P2rx4/Slc8b1/Sod1/Myc/Atp6v1g1/Pik3cg/Rmdn3/Tgm2/S1pr1/Slc11a1/Lpar3/Atp6v0d1/Herpud1/Trpm8/Ackr3/Ftl1/Bax/Hamp/Prnp/Cxcl10/Lrp1/Cxcl3/Slc39a6/Grina/Pde4d/Ptgfr/Itgb3/Plcg1/Tmbim6/Bcap31/Myo5a/Jak2	34
GO	BP	GO:0022604	regulation of cell morphogenesis	33/614	397/13297	0.000796288	0.0156302	Tnfrsf12a/Ntn1/Cd44/Eps8/Sema3d/Cdc42ep1/Src/Palm/Epb41/Anapc2/Prag1/Ptn/Sema5a/Dbn1/Fn1/Lpar3/Pdlim5/Sema3b/Fam171a1/Map1b/Brsk1/Strip1/Apoe/Ezr/Numbl/Rhob/Id1/Lrp1/Robo1/Ptprs/Itgb3/Megf8/Cdc42se1	33
GO	BP	GO:0051155	positive regulation of striated muscle cell differentiation	8/614	44/13297	0.000801282	0.0156598	Flot1/Smyd1/Mylk3/Kat2a/Gdf15/Hamp/Hopx/Ehd1	8
GO	BP	GO:0001818	negative regulation of cytokine production	19/614	183/13297	0.00081014	0.0157185	Lgr4/Gpnmb/Twist1/Selenos/Klf2/Fn1/Slc11a1/Klf4/Anxa4/Gstp1/Ezr/Csk/Homer3/Sars/Axl/Prnp/Otud7b/Zfpm1/Ptprs	19
GO	BP	GO:0043542	endothelial cell migration	17/614	155/13297	0.000812498	0.0157185	P2rx4/Emp2/Tek/Ptn/Sema5a/Sash1/Jup/Klf4/Apoe/Bcar1/Rhob/Robo1/Cyp1b1/Fgf18/Glul/Plcg1/Fgf16	17
GO	BP	GO:0002221	pattern recognition receptor signaling pathway	13/614	102/13297	0.000814777	0.0157185	Flot1/Sec14l1/Lgr4/Rsad2/Tnip1/Nop53/Gramd4/Tlr5/Riok3/Rela/Tmem173/Ptprs/Irak1	13
GO	BP	GO:0048729	tissue morphogenesis	37/614	463/13297	0.000819812	0.0157481	Shroom3/Ntn1/Myc/Lgr4/Cd44/Smo/Tnni1/Src/Twist1/Myom2/Rarg/Ajuba/Tgm2/S1pr1/Dsp/Inhba/Ccn1/Fzd1/Btrc/Klf4/Tcf21/Myh7/Brsk1/Sfrp1/Kat2a/Ankrd1/Nkx2-5/Celsr1/Rhob/Fzd2/Cxcl10/Spry1/Zfpm1/Megf8/Cited2/Ddr1/Hand2	37
GO	BP	GO:0002253	activation of immune response	25/614	272/13297	0.000826823	0.0158152	Flot1/Sec14l1/Lgr4/Rsad2/Wnk1/Tnip1/Cmtm3/Nop53/Gramd4/Malt1/Ezr/Bcar1/Csk/Bax/Prnp/Tlr5/Riok3/Fcer1g/Rela/Tmem173/Pde4d/Ptprs/Rab29/Plcg1/Irak1	25
GO	BP	GO:0050804	modulation of chemical synaptic transmission	30/614	350/13297	0.000832982	0.0158163	Egr2/Ssh1/Rnf39/Flot1/Sqstm1/Cacna1b/Bcl2l1/Src/Slc7a11/Anapc2/Ncdn/Ptn/Dbn1/Apba1/Star/Pink1/Gnai2/Map1b/Brsk1/Kat2a/Apoe/Slc6a9/Homer3/S1pr2/Prnp/Tprg1l/Ptprs/Glul/Plcg1/Jak2	30
GO	BP	GO:0048644	muscle organ morphogenesis	10/614	66/13297	0.00083392	0.0158163	Tnni1/Myom2/S1pr1/Dsp/Fzd1/Myh7/Ankrd1/Nkx2-5/Fzd2/Zfpm1	10
GO	BP	GO:1901654	response to ketone	20/614	198/13297	0.000845126	0.0159615	Pln/Aacs/Myc/Npm1/Fbxo32/Bcl2l1/Src/Aqp1/Ptn/Klf2/Star/Klf4/Dsg2/Klf6/Sfrp1/Gstm2/Adam15/Cad/Rela/Ptgfr	20
GO	BP	GO:0031102	neuron projection regeneration	9/614	55/13297	0.000852455	0.0159658	Ctnna1/Ptn/Klf4/Map1b/Apoe/Cers2/Lrp1/Ptprs/Jak2	9
GO	BP	GO:0061337	cardiac conduction	9/614	55/13297	0.000852455	0.0159658	Pln/Hcn4/Bin1/Dsp/Jup/Dsg2/Gja5/Nkx2-5/Cacna1g	9
GO	BP	GO:0001654	eye development	25/614	273/13297	0.000871675	0.016258	Efemp1/Meis2/Cst3/Nectin1/Prkci/Slc7a11/Twist1/Aqp1/Myom2/Ptn/Rarg/Cln8/Tenm3/Inhba/Klf4/Ninj1/Bloc1s3/Vim/Cyp1a1/Bax/Atf6/Tsku/Ctns/Cyp1b1/Cited2	25
GO	BP	GO:0031349	positive regulation of defense response	24/614	258/13297	0.000881801	0.0163789	Flot1/Ddt/Serpine1/Sec14l1/Lgr4/Rsad2/Pik3cg/Tnip1/Tgm2/Nop53/Gramd4/Lamp1/Tlr5/Riok3/Fcer1g/Rela/Gbp5/Tmem173/Ptprs/Card9/Mapk3/Cebpb/Jak2/Irak1	24
GO	BP	GO:0002758	innate immune response-activating signal transduction	13/614	103/13297	0.000894062	0.0165383	Flot1/Sec14l1/Lgr4/Rsad2/Tnip1/Nop53/Gramd4/Tlr5/Riok3/Rela/Tmem173/Ptprs/Irak1	13
GO	BP	GO:0051098	regulation of binding	27/614	305/13297	0.000923532	0.0170134	Pln/Flot1/Myc/Arf6/Trib3/Smo/Src/Epb41/Twist1/Fam129b/Klf4/Map1lc3b/Apoe/Dnajb2/Adam15/Bax/Ddrgk1/Id1/Hopx/Lrp1/Zfpm1/Mapk3/Amfr/Tmbim6/Spon1/Jak2/Hand2	27
GO	BP	GO:0006749	glutathione metabolic process	8/614	45/13297	0.000935786	0.0171688	Sod1/Mgst1/Nfe2l1/Slc7a11/Idh1/Gstp1/Gstm2/Ctns	8
GO	BP	GO:0007268	chemical synaptic transmission	37/614	467/13297	0.000959203	0.0174559	Egr2/Ssh1/Rnf39/Flot1/P2rx4/Sqstm1/Cacna1b/Bcl2l1/Unc13b/Src/Slc7a11/Anapc2/Ncdn/Ptn/Dbn1/Stx11/Apba1/Star/Pink1/Gnai2/Map1b/Cltb/Brsk1/Kat2a/Apoe/Slc6a9/Homer3/S1pr2/Prnp/Insyn1/Tprg1l/Ptprs/Glul/Plcg1/Myo5a/Jak2/Cacna1g	37
GO	BP	GO:0098916	anterograde trans-synaptic signaling	37/614	467/13297	0.000959203	0.0174559	Egr2/Ssh1/Rnf39/Flot1/P2rx4/Sqstm1/Cacna1b/Bcl2l1/Unc13b/Src/Slc7a11/Anapc2/Ncdn/Ptn/Dbn1/Stx11/Apba1/Star/Pink1/Gnai2/Map1b/Cltb/Brsk1/Kat2a/Apoe/Slc6a9/Homer3/S1pr2/Prnp/Insyn1/Tprg1l/Ptprs/Glul/Plcg1/Myo5a/Jak2/Cacna1g	37
GO	BP	GO:0030970	retrograde protein transport, ER to cytosol	6/614	26/13297	0.000985933	0.0177271	Sel1l/Hm13/Selenos/Herpud1/Os9/Bcap31	6
GO	BP	GO:1903513	endoplasmic reticulum to cytosol transport	6/614	26/13297	0.000985933	0.0177271	Sel1l/Hm13/Selenos/Herpud1/Os9/Bcap31	6
GO	BP	GO:1905898	positive regulation of response to endoplasmic reticulum stress	6/614	26/13297	0.000985933	0.0177271	Serinc3/Herpud1/Rnf185/Bax/Atf6/Bcap31	6
GO	BP	GO:0034329	cell junction assembly	18/614	172/13297	0.001004	0.01798	Flot1/Arvcf/Flcn/Ctnna1/Mtdh/Tek/Src/Ajuba/Fn1/Jup/Gja5/Lrp1/Epha3/Pard3/Ppm1f/Ptprk/Itgb3/Fscn1	18
GO	BP	GO:0150063	visual system development	25/614	276/13297	0.00101915	0.0181789	Efemp1/Meis2/Cst3/Nectin1/Prkci/Slc7a11/Twist1/Aqp1/Myom2/Ptn/Rarg/Cln8/Tenm3/Inhba/Klf4/Ninj1/Bloc1s3/Vim/Cyp1a1/Bax/Atf6/Tsku/Ctns/Cyp1b1/Cited2	25
GO	BP	GO:1901653	cellular response to peptide	26/614	292/13297	0.00104791	0.018618	Eprs/Myc/Insig1/Trib3/Bcl2l1/Src/Prkci/Klf2/Star/Klf4/Gnai2/Klf6/Map1b/Klf15/Vim/Gstp1/Csk/Gdf15/LOC108348052/Prnp/Id1/Rela/Itgb3/Inpp5k/Myo5a/Jak2	26
GO	BP	GO:0002262	myeloid cell homeostasis	14/614	118/13297	0.00106906	0.0188251	Sod1/Kitlg/Nfe2l1/Slc7a11/Atp5if1/Klf2/Inhba/Sfxn1/Axl/Bax/Fcer1g/Zfpm1/Cited2/Jak2	14
GO	BP	GO:0071280	cellular response to copper ion	5/614	18/13297	0.00107125	0.0188251	Nfe2l1/Aqp1/Cyp1a1/Prnp/Map1lc3a	5
GO	BP	GO:0008584	male gonad development	13/614	105/13297	0.00107213	0.0188251	Cst3/Kitlg/Ctnna1/Mgst1/Inhba/Star/Tcf21/Sfrp1/Ctsl/Adam15/Bax/Tlr5/Cited2	13
GO	BP	GO:0007249	I-kappaB kinase/NF-kappaB signaling	17/614	159/13297	0.00108196	0.0189237	Sqstm1/Mtdh/Tnip1/Ajuba/Tgm2/Eda2r/Pink1/Btrc/Gstp1/Ltbr/Trim8/Ddrgk1/Riok3/Rela/Otud7b/Card9/Irak1	17
GO	BP	GO:0036293	response to decreased oxygen levels	26/614	293/13297	0.00110129	0.0190964	Aldh3a1/Psen2/Vasn/Npm1/Cst3/Bcl2l1/Nppb/Tek/Src/Tp53/Twist1/Aldoc/Aqp1/Ptn/Ajuba/Nop53/Ercc3/Pink1/Sfrp1/Ankrd1/Egr1/Cyp1a1/Adam15/Scap/Tmbim6/Irak1	26
GO	BP	GO:0010720	positive regulation of cell development	36/614	454/13297	0.00110227	0.0190964	P2rx4/Tnfrsf12a/Rgs2/Ntn1/Trib1/Myc/Smo/Prkci/Washc5/Anapc2/Ptn/Sema5a/Bin1/Dbn1/Fn1/Star/Lpar3/Enc1/Map1b/Mylk3/Apoe/Ankrd1/Csf1/S1pr2/Nkx2-5/Numbl/Ppp2r5b/Hamp/Lrp1/Robo1/Epha3/Rela/Ehd1/Impact/Itgb3/Megf8	36
GO	BP	GO:0051271	negative regulation of cellular component movement	23/614	247/13297	0.00110457	0.0190964	Serpine1/Flcn/Trib1/Ctnna1/Sema3d/Tp53inp1/Ptprg/Ptn/Sema5a/Bin1/Dbn1/Jup/Klf4/Sema3b/Sfrp1/Gstp1/Apoe/Adam15/Cers2/Rhob/Robo1/Cyp1b1/Ptprk	23
GO	BP	GO:0045103	intermediate filament-based process	7/614	36/13297	0.00112017	0.0192455	Sod1/Cln8/Dsp/Agfg1/Vim/Klhl24/Krt18	7
GO	BP	GO:0014706	striated muscle tissue development	27/614	309/13297	0.00112176	0.0192455	Pln/Egr2/Flot1/Rgs2/Smyd1/Nppb/Smo/Tnni1/Gtf3c5/Twist1/Myom2/S1pr1/Dsp/Pdlim5/Dsg2/Tcf21/Myh7/Gja5/Mylk3/Kat2a/Ankrd1/Egr1/Myh14/Nkx2-5/Hamp/Zfpm1/Cited2	27
GO	BP	GO:0031915	positive regulation of synaptic plasticity	4/614	11/13297	0.00114538	0.0193553	Ssh1/Anapc2/Dbn1/Map1b	4
GO	BP	GO:0090179	planar cell polarity pathway involved in neural tube closure	4/614	11/13297	0.00114538	0.0193553	Fzd1/Sfrp1/Celsr1/Fzd2	4
GO	BP	GO:1902992	negative regulation of amyloid precursor protein catabolic process	4/614	11/13297	0.00114538	0.0193553	Bin1/Apoe/Prnp/Spon1	4
GO	BP	GO:2001028	positive regulation of endothelial cell chemotaxis	4/614	11/13297	0.00114538	0.0193553	P2rx4/Sema5a/Fgf18/Fgf16	4
GO	BP	GO:0060560	developmental growth involved in morphogenesis	20/614	203/13297	0.0011518	0.0193908	Tnfrsf12a/Ntn1/Sema3d/Anapc2/Sema5a/Rarg/S1pr1/Dbn1/Fn1/Lpar3/Sema3b/Map1b/Sfrp1/Apoe/Lrp1/Spry1/Impact/Ptprs/Megf8/Ddr1	20
GO	BP	GO:0007204	positive regulation of cytosolic calcium ion concentration	21/614	218/13297	0.0011683	0.0195794	Pln/P2rx4/Slc8b1/Pik3cg/Tgm2/S1pr1/Lpar3/Ackr3/Bax/Prnp/Cxcl10/Lrp1/Cxcl3/Pde4d/Ptgfr/Itgb3/Plcg1/Tmbim6/Bcap31/Myo5a/Jak2	21
GO	BP	GO:0046546	development of primary male sexual characteristics	13/614	106/13297	0.00117171	0.0195794	Cst3/Kitlg/Ctnna1/Mgst1/Inhba/Star/Tcf21/Sfrp1/Ctsl/Adam15/Bax/Tlr5/Cited2	13
GO	BP	GO:0048880	sensory system development	25/614	279/13297	0.00118778	0.0196599	Efemp1/Meis2/Cst3/Nectin1/Prkci/Slc7a11/Twist1/Aqp1/Myom2/Ptn/Rarg/Cln8/Tenm3/Inhba/Klf4/Ninj1/Bloc1s3/Vim/Cyp1a1/Bax/Atf6/Tsku/Ctns/Cyp1b1/Cited2	25
GO	BP	GO:1903008	organelle disassembly	11/614	81/13297	0.00119075	0.0196599	Sqstm1/Tp53/Atp5if1/Pink1/Atg13/Map1lc3b/Atg9a/Map1lc3a/Tmem173/Gabarapl1/Pelo	11
GO	BP	GO:0007423	sensory organ development	34/614	423/13297	0.0011933	0.0196599	Sod1/Efemp1/Ntn1/Meis2/Cst3/Nectin1/Prkci/Slc7a11/Twist1/Lrp10/Aqp1/Myom2/Ptn/Rarg/Cln8/Tenm3/Myo7a/Inhba/Klf4/Ninj1/Bloc1s3/Vim/Cyp1a1/Bax/Celsr1/Fzd2/Atf6/Tsku/Ctns/Cyp1b1/Mapk3/Cited2/Ddr1/Hand2	34
GO	BP	GO:0043523	regulation of neuron apoptotic process	19/614	189/13297	0.00119402	0.0196599	Sod1/Npm1/Prkci/Tp53/Nqo1/Sigmar1/Star/Pink1/Aars/Apoe/Axl/Bax/Grn/Prnp/Lrp1/Tox3/Nrbp2/Cebpb/Jak2	19
GO	BP	GO:0043524	negative regulation of neuron apoptotic process	15/614	133/13297	0.0012162	0.0198492	Sod1/Npm1/Prkci/Star/Pink1/Aars/Apoe/Axl/Bax/Grn/Lrp1/Tox3/Nrbp2/Cebpb/Jak2	15
GO	BP	GO:0032459	regulation of protein oligomerization	6/614	27/13297	0.00121877	0.0198492	Src/Ide/Apoe/Bax/Riok3/Rack1	6
GO	BP	GO:0043457	regulation of cellular respiration	6/614	27/13297	0.00121877	0.0198492	Iscu/Flcn/Myc/Nop53/Pink1/Ide	6
GO	BP	GO:0042063	gliogenesis	23/614	249/13297	0.00123065	0.0199703	Egr2/P2rx4/Sod1/Myc/Smo/Nfe2l1/Prkci/Ptn/Bin1/Cdh2/Klf15/Vim/Gstp1/Apoe/Csf1/Mxra8/Phgdh/Csk/Cers2/Lrp1/Rela/Pard3/Mapk3	23
GO	BP	GO:0002573	myeloid leukocyte differentiation	16/614	147/13297	0.00124151	0.020074	Eif2ak1/Trib1/Myc/Kitlg/Src/Prxl2a/Lrrc17/Sfrp1/Csf1/Notch2/Ltbr/Fcer1g/Zfpm1/Fasn/Cited2/Cebpb	16
GO	BP	GO:0052548	regulation of endopeptidase activity	24/614	265/13297	0.0012773	0.0205787	Serpine1/LOC100910732/Myc/Cst3/Cd44/Bcl2l1/Src/Bin1/Ccn1/Mgmt/Klf4/Gramd4/Malt1/Serpinb6a/Dapk1/Herpud1/Ctsd/Bax/Prr7/Robo1/Casp4/Ppm1f/Card9/Bcap31	24
GO	BP	GO:0010977	negative regulation of neuron projection development	15/614	134/13297	0.00131274	0.0210038	Ntn1/Arf6/Sema3d/Ptprg/Prag1/Sema5a/Sema3b/Itm2c/Vim/Apoe/Cers2/Id1/Lrp1/Ptprs/Rab29	15
GO	BP	GO:0040008	regulation of growth	38/614	492/13297	0.00131303	0.0210038	Sod1/Sqstm1/Flcn/Tnfrsf12a/Rgs2/Ntn1/Sema3d/Nppb/Smo/Igfbp4/Tp53/Anapc2/Sema5a/Armc10/Dbn1/Fn1/Inhba/Lpar3/Sema3b/Map1b/Sfrp1/Apoe/Ezr/Notch2/Dnajb2/Gdf15/Adam15/Nkx2-5/Hamp/Hopx/Lrp1/Ppm1f/Sesn2/Ptprs/Rack1/Megf8/Cited2/Ddr1	38
GO	MF	GO:0015179	L-amino acid transmembrane transporter activity	9/604	42/13272	9.1282e-05	0.0212021	Slc1a4/Slc7a11/Slc38a7/Slc7a8/Slc1a5/Sfxn1/Slc7a5/Slc6a9/Ctns	9
GO	MF	GO:0015171	amino acid transmembrane transporter activity	10/604	54/13272	0.000138068	0.0212021	Slc38a10/Slc1a4/Slc7a11/Slc38a7/Slc7a8/Slc1a5/Sfxn1/Slc7a5/Slc6a9/Ctns	10
GO	MF	GO:0005496	steroid binding	11/604	65/13272	0.000150797	0.0212021	Nfe2l1/Pgrmc1/Paqr8/Pgrmc2/Star/Apoe/Osbp2/Osbpl5/Scap/Stard3/AABR07031756.2	11
GO	BP	GO:0006954	inflammatory response	36/614	459/13297	0.00133638	0.0213015	Eif2ak1/Ddt/Serpine1/Ifngr2/Sod1/Akna/Nppb/Smo/Nfe2l1/Pik3cg/Tnip1/Igfbp4/Ptn/Selenos/Tgm2/Il1r1/Slc11a1/Il4r/Mylk3/Csf1/Axl/Hamp/Grn/Cxcl10/Fcer1g/Pf4/Cxcl3/Rela/Gbp5/Casp4/LOC681410/Tmem173/Ptgfr/Cebpb/Jak2/Loxl3	36
GO	BP	GO:0032469	endoplasmic reticulum calcium ion homeostasis	5/614	19/13297	0.00139914	0.0219286	Tgm2/Herpud1/Bax/Grina/Bcap31	5
GO	BP	GO:0071359	cellular response to dsRNA	5/614	19/13297	0.00139914	0.0219286	Flot1/Npm1/Riok3/Ifit1bl/Tmem173	5
GO	BP	GO:2000679	positive regulation of transcription regulatory region DNA binding	5/614	19/13297	0.00139914	0.0219286	Twist1/Fam129b/Klf4/Ddrgk1/Hand2	5
GO	BP	GO:0072657	protein localization to membrane	34/614	427/13297	0.0013992	0.0219286	Ssh1/Flot1/Emp2/Sqstm1/F11r/Arf6/Sptbn1/Prkci/Palm/Slc7a11/Ptn/Pgrmc1/Sec61a1/Dbn1/Pacs2/Tmbim1/Jup/Cdh2/Apoe/Ezr/Csk/Bax/Prnp/Fcer1g/Lrp1/Epha3/Pard3/Krt18/Rab29/Rack1/Inpp5k/Myo5a/Vti1b/Tmem150a	34
GO	BP	GO:0010959	regulation of metal ion transport	26/614	298/13297	0.00140499	0.0219286	Pln/Iscu/P2rx4/Slc8b1/Psen2/Cacna1b/Pik3cg/Wnk1/Epb41/Saraf/Bin1/Lpar3/Gnai2/Homer3/Nkx2-5/Bax/Hamp/Prnp/Cxcl10/Klhl24/Pde4d/Itgb3/Plcg1/Tmbim6/Inpp5k/Myo5a	26
GO	BP	GO:0031331	positive regulation of cellular catabolic process	26/614	298/13297	0.00140499	0.0219286	Flcn/Trib1/Myc/Mtdh/Trib3/Tp53inp1/Pabpc1/Twist1/Nop53/Atp5if1/Pink1/Dapk1/Apoe/Ezr/Herpud1/Rnf185/Dnajb2/Trim8/Bax/Ddrgk1/Lrp1/Tmem173/Sesn2/Rack1/Mapk3/Bcap31	26
GO	BP	GO:0071478	cellular response to radiation	15/614	135/13297	0.00141564	0.0220183	Gadd45a/Tp53inp1/Tp53/Aqp1/Ptn/Dbn1/Rpl35/Mgmt/Sfrp1/Egr1/Bax/Hamp/Rhob/Impact/Ptprk	15
GO	BP	GO:0000422	autophagy of mitochondrion	9/614	59/13297	0.00143012	0.0220906	Sqstm1/Tp53/Atp5if1/Pink1/Atg13/Map1lc3b/Atg9a/Map1lc3a/Gabarapl1	9
GO	BP	GO:0061726	mitochondrion disassembly	9/614	59/13297	0.00143012	0.0220906	Sqstm1/Tp53/Atp5if1/Pink1/Atg13/Map1lc3b/Atg9a/Map1lc3a/Gabarapl1	9
GO	BP	GO:0006879	cellular iron ion homeostasis	8/614	48/13297	0.00145069	0.0223317	Iscu/Sod1/Myc/Atp6v1g1/Slc11a1/Atp6v0d1/Ftl1/Hamp	8
GO	BP	GO:0003230	cardiac atrium development	6/614	28/13297	0.00149143	0.0228395	Smo/Ccn1/Gja5/Notch2/Nkx2-5/Zfpm1	6
GO	BP	GO:0007409	axonogenesis	28/614	331/13297	0.00149384	0.0228395	Egr2/Flot1/Boc/Uchl1/Tnfrsf12a/Ntn1/Lgr4/Nectin1/Neo1/Sema3d/Rac2/Dock7/Anapc2/Sema5a/Pgrmc1/Dbn1/Fn1/Lpar3/Sema3b/Map1b/Brsk1/Apoe/Numbl/Lrp1/Tsku/Robo1/Ptprs/Megf8	28
GO	BP	GO:0048675	axon extension	13/614	109/13297	0.00151783	0.0230872	Tnfrsf12a/Ntn1/Sema3d/Anapc2/Sema5a/Dbn1/Fn1/Sema3b/Map1b/Apoe/Lrp1/Ptprs/Megf8	13
GO	BP	GO:0060562	epithelial tube morphogenesis	23/614	253/13297	0.00152031	0.0230872	Shroom3/Ntn1/Myc/Lgr4/Smo/Src/Twist1/Rarg/Fzd1/Btrc/Tcf21/Sfrp1/Kat2a/Nkx2-5/Celsr1/Rhob/Fzd2/Cxcl10/Spry1/Megf8/Cited2/Ddr1/Hand2	23
GO	BP	GO:0048738	cardiac muscle tissue development	18/614	179/13297	0.00158488	0.0239866	Pln/Rgs2/Nppb/Tnni1/Myom2/S1pr1/Dsp/Pdlim5/Dsg2/Myh7/Gja5/Mylk3/Kat2a/Ankrd1/Nkx2-5/Hamp/Zfpm1/Cited2	18
GO	BP	GO:0051347	positive regulation of transferase activity	35/614	447/13297	0.0015958	0.0240709	Nek7/Taok3/LOC100910732/Sod1/Emp2/Ddr2/Traf7/Npm1/Kitlg/Gadd45a/Trib3/Tek/Pik3cg/Src/Wnk1/Unc119/Ajuba/Sash1/Ccn1/Slc11a1/Lpar3/Klf4/Fgfr3/Atg13/Malt1/Csk/Egr1/Gdf15/Prnp/Serinc1/Robo1/Fgf18/Mapk3/Jak2/Irak1	35
GO	BP	GO:0061180	mammary gland epithelium development	9/614	60/13297	0.00161507	0.0241424	Ntn1/Smo/Src/Mgmt/Btrc/Bax/Robo1/Ddr1/Cebpb	9
GO	BP	GO:0007584	response to nutrient	20/614	209/13297	0.00164124	0.0241424	Ssh1/Aacs/P2rx4/Sod1/Aldh3a1/Tp53/Ptn/Nqo1/Star/Mgmt/Map1b/Sfrp1/Gstp1/Lipg/Cyp1a1/Slc16a1/Hamp/Cxcl10/Rela/Tmbim6	20
GO	BP	GO:0043491	protein kinase B signaling	15/614	137/13297	0.00164181	0.0241424	P2rx4/Flcn/Mtdh/Tek/Phlda3/Pik3cg/Src/Sema5a/Nop53/Klf4/Gdf15/Axl/Sesn2/Maz/Inpp5k	15
GO	BP	GO:0010634	positive regulation of epithelial cell migration	13/614	110/13297	0.00165051	0.0241424	P2rx4/Arf6/Tek/Src/Aqp1/Sema5a/Sash1/Bcar1/Rhob/Ppm1f/Fgf18/Plcg1/Fgf16	13
GO	BP	GO:0061307	cardiac neural crest cell differentiation involved in heart development	4/614	12/13297	0.00165569	0.0241424	Twist1/Mapk3/Cited2/Hand2	4
GO	BP	GO:0061308	cardiac neural crest cell development involved in heart development	4/614	12/13297	0.00165569	0.0241424	Twist1/Mapk3/Cited2/Hand2	4
GO	BP	GO:0086069	bundle of His cell to Purkinje myocyte communication	4/614	12/13297	0.00165569	0.0241424	Dsp/Jup/Dsg2/Gja5	4
GO	BP	GO:0090178	regulation of establishment of planar polarity involved in neural tube closure	4/614	12/13297	0.00165569	0.0241424	Fzd1/Sfrp1/Celsr1/Fzd2	4
GO	BP	GO:1903825	organic acid transmembrane transport	12/614	97/13297	0.00165922	0.0241424	Rgs2/Myc/Slc38a10/Slc1a4/Slc7a11/Slc38a7/Cln8/Slc7a8/Slc1a5/Slc7a5/Slc6a9/Slc16a1	12
GO	BP	GO:1905039	carboxylic acid transmembrane transport	12/614	97/13297	0.00165922	0.0241424	Rgs2/Myc/Slc38a10/Slc1a4/Slc7a11/Slc38a7/Cln8/Slc7a8/Slc1a5/Slc7a5/Slc6a9/Slc16a1	12
GO	BP	GO:0001755	neural crest cell migration	8/614	49/13297	0.00166499	0.0241424	Kitlg/Sema3d/Smo/Twist1/Sema5a/Fn1/Sema3b/Hand2	8
GO	BP	GO:0002931	response to ischemia	8/614	49/13297	0.00166499	0.0241424	P2rx4/Uchl1/Sqstm1/Bcl2l1/Tp53/Pink1/Csf1/Egr1	8
GO	CC	GO:0005635	nuclear envelope	31/622	344/13693	0.000220861	0.0247232	P2rx4/Tmem120a/Psen2/Rogdi/Mta1/Cst3/Mtdh/Xpot/Trib3/Rac2/Bcl2l1/Tmem176b/Cmtm3/Aqp1/Bin1/Pgrmc2/Sigmar1/Anxa4/Apoe/Nxf1/Dnajb2/Ipo4/Bax/Prnp/Tor2a/Rnf123/Thap7/Pde4d/Mapk3/Maco1/Adra1b	31
GO	CC	GO:0031252	cell leading edge	28/622	302/13693	0.000276718	0.0247232	Ssh1/Flot1/Tnfrsf12a/Arf6/Kitlg/Sptbn1/Ctnna1/Cd44/Eps8/Rac2/Src/Prkci/Palm/Lcp1/Ajuba/Dbn1/Cdh2/Vim/Ezr/Bcar1/Slc39a6/AABR07007032.1/Ptprk/Plcg1/Gabarapl1/Fscn1/Inpp5k/Myo5a	28
GO	CC	GO:0005770	late endosome	19/622	172/13693	0.000306578	0.0247232	Sqstm1/Cst3/Src/Pip4p1/Slc11a1/Mvb12b/Apoe/Atg9a/Lamp1/Grn/Rhob/Map1lc3a/Ctns/Cd68/Stard3/Mapk3/Myo5a/Rubcn/Vti1b	19
GO	CC	GO:0044297	cell body	40/622	500/13693	0.000363014	0.0247232	P2rx4/Sod1/Uchl1/Psen2/Rogdi/Ddc/Cacna1b/Cst3/Slc1a4/Washc5/Aqp1/Ncdn/Slc38a7/Nqo1/Pgrmc1/Dbn1/Star/Pink1/Agfg1/Enc1/Gnai2/Tmem50a/Map1b/Map1lc3b/Apoe/Ezr/Ctsl/Lamp1/Kif1a/Lrp1/Cad/Pard3/Casp4/Ptprk/Glul/Rack1/Gabarapl1/Amfr/Mapk8ip1/Myo5a	40
GO	CC	GO:0070161	anchoring junction	25/622	262/13693	0.000376498	0.0247232	Atat1/Flot1/Arvcf/Shroom3/Ctnna1/Nectin1/Lcp1/Prag1/Ajuba/Dsp/Jup/Cdh2/Fam129b/Pdlim5/Dsg2/Ezr/Bcar1/Adam15/Magi1/Pard3b/Pard3/Klhl24/Itgb3/Mapk3/Jak2	25
GO	CC	GO:0044291	cell-cell contact zone	10/622	61/13693	0.000385547	0.0247232	Flot1/Flcn/Ctnna1/Nectin1/Dsp/Jup/Cdh2/Dsg2/Gja5/Hamp	10
GO	BP	GO:0046661	male sex differentiation	14/614	124/13297	0.00173066	0.0249389	Cst3/Kitlg/Lgr4/Ctnna1/Mgst1/Inhba/Star/Tcf21/Sfrp1/Ctsl/Adam15/Bax/Tlr5/Cited2	14
GO	BP	GO:0032868	response to insulin	21/614	225/13297	0.0017345	0.0249389	Pln/Egr2/Eprs/Myc/Insig1/Trib3/Src/Prkci/Star/Gnai2/Klf15/Gstp1/Apoe/Egr1/LOC108348052/Scap/Cad/Rela/Sesn2/Inpp5k/Myo5a	21
GO	BP	GO:0007160	cell-matrix adhesion	17/614	166/13297	0.00173657	0.0249389	Serpine1/Emp2/Ddr2/Tek/Src/Ajuba/Fn1/Jup/Ninj1/Col5a3/Adam15/Lrp1/Epha3/Ppm1f/Ptprk/Itgb3/Ddr1	17
GO	BP	GO:0001889	liver development	15/614	138/13297	0.00176577	0.0252775	Aacs/Ephx1/Myc/Npm1/Arf6/Asns/Ptn/Cyp1a1/Hamp/Upf2/Rps15/Cad/Rela/Cited2/Cebpb	15
GO	BP	GO:0040013	negative regulation of locomotion	23/614	256/13297	0.00177422	0.0253179	Serpine1/Flcn/Trib1/Ctnna1/Sema3d/Tp53inp1/Ptprg/Ptn/Sema5a/Dbn1/Jup/Klf4/Sema3b/Sfrp1/Gstp1/Apoe/Trim8/Adam15/Cers2/Rhob/Robo1/Cyp1b1/Ptprk	23
GO	BP	GO:0071875	adrenergic receptor signaling pathway	5/614	20/13297	0.00179542	0.0255393	Pln/Rgs2/Gnai2/Pde4d/Adra1b	5
GO	BP	GO:0050435	amyloid-beta metabolic process	7/614	39/13297	0.00183086	0.0259613	Psen2/Bin1/Ide/Apoe/Psenen/Prnp/Spon1	7
GO	BP	GO:0001558	regulation of cell growth	27/614	320/13297	0.00186805	0.0264053	Flcn/Tnfrsf12a/Rgs2/Ntn1/Sema3d/Nppb/Igfbp4/Tp53/Anapc2/Sema5a/Dbn1/Fn1/Inhba/Lpar3/Sema3b/Map1b/Sfrp1/Apoe/Dnajb2/Adam15/Hamp/Lrp1/Sesn2/Ptprs/Rack1/Megf8/Ddr1	27
GO	BP	GO:0051099	positive regulation of binding	16/614	153/13297	0.00188929	0.0266218	Flot1/Myc/Arf6/Trib3/Epb41/Twist1/Fam129b/Klf4/Map1lc3b/Apoe/Ddrgk1/Lrp1/Amfr/Spon1/Jak2/Hand2	16
GO	CC	GO:0005912	adherens junction	24/622	251/13693	0.000474993	0.0270746	Atat1/Flot1/Arvcf/Shroom3/Ctnna1/Nectin1/Lcp1/Prag1/Ajuba/Dsp/Jup/Cdh2/Fam129b/Pdlim5/Ezr/Bcar1/Adam15/Magi1/Pard3b/Pard3/Klhl24/Itgb3/Mapk3/Jak2	24
GO	BP	GO:0042476	odontogenesis	12/614	99/13297	0.00197924	0.0278021	Serpine1/Rogdi/Ctnna1/Nectin1/Smo/Src/Twist1/Inhba/Csf1/Bax/Myo5a/Hand2	12
GO	BP	GO:0034762	regulation of transmembrane transport	32/614	403/13297	0.00199795	0.0279775	Pln/Iscu/Ifngr2/Psen2/Rgs2/Myc/Cacna1b/Trib3/Pik3cg/Hcn4/Prkci/Wnk1/Twist1/Bin1/Scn5a/Pink1/Gja5/Klf15/Dapk1/Bax/Hamp/Prnp/Cxcl10/Klhl24/Pm20d1/Pde4d/Itgb3/Plcg1/Kcng2/Inpp5k/Myo5a/Cacna1g	32
GO	BP	GO:0098869	cellular oxidant detoxification	10/614	74/13297	0.00204124	0.0284949	Sod1/Mgst1/Tp53inp1/Prxl2a/Selenos/Nqo1/Gstp1/Apoe/AABR07054319.1/Sesn2	10
GO	BP	GO:0019748	secondary metabolic process	7/614	40/13297	0.00213246	0.0294952	Ddt/Ddc/Slc7a11/Star/Cyp1a1/Cyp1b1/Myo5a	7
GO	BP	GO:0031347	regulation of defense response	34/614	438/13297	0.00213258	0.0294952	Flot1/Ddt/Trafd1/Serpine1/Sod1/Sec14l1/Trim44/Lgr4/Rsad2/Akna/Nfe2l1/Pik3cg/Tnip1/Selenos/Tgm2/Nop53/Il1r1/Gramd4/Apoe/Lamp1/Grn/Tlr5/Riok3/Fcer1g/Rela/Gbp5/Ifit1bl/Tmem173/Ptprs/Card9/Mapk3/Cebpb/Jak2/Irak1	34
GO	BP	GO:0048667	cell morphogenesis involved in neuron differentiation	34/614	438/13297	0.00213258	0.0294952	Egr2/Flot1/Boc/Sod1/Uchl1/Tnfrsf12a/Ntn1/Lgr4/Nectin1/Neo1/Sema3d/Rac2/Dock7/Anapc2/Ptn/Sema5a/Pgrmc1/Myo7a/Dbn1/Fn1/Lpar3/Pdlim5/Sema3b/Map1b/Brsk1/Apoe/Numbl/Id1/Kidins220/Lrp1/Tsku/Robo1/Ptprs/Megf8	34
GO	BP	GO:1903522	regulation of blood circulation	18/614	184/13297	0.00215558	0.0295098	Pln/P2rx4/Rgs2/Cacna1b/Hcn4/Bin1/Dsp/Jup/Dsg2/Myh7/Gja5/Nkx2-5/Hopx/Pde4d/Gaa/Jak2/Adra1b/Cacna1g	18
GO	BP	GO:0042742	defense response to bacterium	12/614	100/13297	0.00215725	0.0295098	Serpine1/Lyz2/Reg3b/Slc11a1/Stab1/Hamp/Isg15/Tlr5/Fcer1g/Gbp2/Card9/Cebpb	12
GO	BP	GO:0055076	transition metal ion homeostasis	12/614	100/13297	0.00215725	0.0295098	Iscu/Eif2ak1/Sod1/Myc/Neo1/Atp6v1g1/Slc11a1/Slc22a17/Atp6v0d1/Ftl1/Hamp/Slc39a6	12
GO	BP	GO:0031345	negative regulation of cell projection organization	16/614	155/13297	0.0021599	0.0295098	Ntn1/Arf6/Sema3d/Ptprg/Prag1/Sema5a/Sema3b/Itm2c/Vim/Apoe/Cers2/Prnp/Id1/Lrp1/Ptprs/Rab29	16
GO	BP	GO:0001941	postsynaptic membrane organization	6/614	30/13297	0.00217333	0.0296034	Ssh1/Slc7a11/Ptn/Dbn1/Cdh2/Apoe	6
GO	BP	GO:0061008	hepaticobiliary system development	15/614	141/13297	0.0021854	0.0296779	Aacs/Ephx1/Myc/Npm1/Arf6/Asns/Ptn/Cyp1a1/Hamp/Upf2/Rps15/Cad/Rela/Cited2/Cebpb	15
GO	BP	GO:0007163	establishment or maintenance of cell polarity	17/614	170/13297	0.00224174	0.0303513	Arf6/Llgl2/Ctnna1/Dock7/Tek/Prkci/Aqp1/Map1b/Brsk1/Ezr/Rhob/Pard3b/Spry1/Pard3/Cap2/Rack1/Fscn1	17
GO	BP	GO:0048145	regulation of fibroblast proliferation	10/614	75/13297	0.00226027	0.0305102	Ddr2/Myc/Tp53inp1/Tp53/Aqp1/Fn1/Sfrp1/Gstp1/Bax/Itgb3	10
GO	BP	GO:0008210	estrogen metabolic process	4/614	13/13297	0.00230487	0.0309265	Tiparp/Star/Cyp1a1/Cyp1b1	4
GO	BP	GO:0090177	establishment of planar polarity involved in neural tube closure	4/614	13/13297	0.00230487	0.0309265	Fzd1/Sfrp1/Celsr1/Fzd2	4
GO	CC	GO:0005774	vacuolar membrane	19/622	183/13693	0.000667481	0.0314498	Atp6v1g1/Pip4p1/Myo7a/Tmbim1/Slc22a17/Atp6v0d1/Itm2c/Map1lc3b/Atg9a/Lamp1/Ctsd/Grn/Map1lc3a/Plekhm1/Ctns/Cd68/Tmem173/Gabarapl1/Vti1b	19
GO	CC	GO:0030424	axon	39/622	499/13693	0.000674362	0.0314498	Ssh1/Atat1/P2rx4/Boc/Sod1/Uchl1/Rogdi/Ddc/Cst3/Sptbn1/Nectin1/Eps8/Kif21b/Palm/Aldoc/Aqp1/Slc38a7/Bin1/Dbn1/Sigmar1/Lpar3/Pink1/Atp6v0d1/Map1b/Bloc1s3/Brsk1/Map1lc3b/Myh14/Kif1a/Lrp1/Cad/Pard3/Tprg1l/Ptprk/Glul/Amfr/Maco1/Fscn1/Mapk8ip1	39
GO	BP	GO:0043406	positive regulation of MAP kinase activity	17/614	171/13297	0.00238564	0.0319151	Taok3/Sod1/Traf7/Kitlg/Gadd45a/Pik3cg/Src/Ajuba/Sash1/Lpar3/Csk/Gdf15/Robo1/Fgf18/Mapk3/Jak2/Irak1	17
GO	BP	GO:0007015	actin filament organization	28/614	342/13297	0.00240987	0.0321435	Arpc1b/Shroom3/Emp2/Arf6/Sptbn1/Eps8/Rac2/Cdc42ep1/Src/Prkci/Lcp1/Myom2/Sema5a/Bin1/S1pr1/Dbn1/Kirrel1/Fam171a1/Ezr/Bcar1/Rhob/Id1/Ppm1f/Tmsb10/Cap2/Cgnl1/Fscn1/Inpp5k	28
GO	CC	GO:0043025	neuronal cell body	35/622	435/13693	0.000752957	0.0321889	P2rx4/Sod1/Uchl1/Psen2/Rogdi/Ddc/Cacna1b/Cst3/Slc1a4/Washc5/Aqp1/Ncdn/Slc38a7/Nqo1/Pgrmc1/Dbn1/Star/Agfg1/Enc1/Tmem50a/Map1b/Map1lc3b/Apoe/Ctsl/Lamp1/Kif1a/Lrp1/Cad/Pard3/Casp4/Ptprk/Glul/Rack1/Amfr/Myo5a	35
GO	BP	GO:0016049	cell growth	30/614	375/13297	0.00243626	0.0323994	Flcn/Tnfrsf12a/Rgs2/Ntn1/Sema3d/Nppb/Igfbp4/Tp53/Anapc2/Sema5a/Rarg/Dbn1/Fn1/Inhba/Lpar3/Pdlim5/Sema3b/Map1b/Sfrp1/Apoe/Dnajb2/Adam15/Hamp/Lrp1/Sesn2/Impact/Ptprs/Rack1/Megf8/Ddr1	30
GO	BP	GO:0030968	endoplasmic reticulum unfolded protein response	8/614	52/13297	0.00246112	0.0324774	Atf6b/Creb3l1/Selenos/Herpud1/Bax/Atf6/Herpud2/Amfr	8
GO	BP	GO:0086003	cardiac muscle cell contraction	8/614	52/13297	0.00246112	0.0324774	Pln/Bin1/Dsp/Jup/Dsg2/Gja5/Pde4d/Cacna1g	8
GO	BP	GO:0010950	positive regulation of endopeptidase activity	13/614	115/13297	0.00246619	0.0324774	Myc/Ccn1/Gramd4/Malt1/Dapk1/Ctsd/Bax/Prr7/Robo1/Casp4/Ppm1f/Card9/Bcap31	13
GO	BP	GO:1902475	L-alpha-amino acid transmembrane transport	7/614	41/13297	0.00247103	0.0324774	Rgs2/Slc7a11/Slc38a7/Cln8/Slc7a8/Slc1a5/Slc7a5	7
GO	BP	GO:0002761	regulation of myeloid leukocyte differentiation	10/614	76/13297	0.0024978	0.03248	Trib1/Myc/Kitlg/Prxl2a/Lrrc17/Sfrp1/Csf1/Notch2/Zfpm1/Cebpb	10
GO	BP	GO:0048144	fibroblast proliferation	10/614	76/13297	0.0024978	0.03248	Ddr2/Myc/Tp53inp1/Tp53/Aqp1/Fn1/Sfrp1/Gstp1/Bax/Itgb3	10
GO	BP	GO:0007178	transmembrane receptor protein serine/threonine kinase signaling pathway	23/614	263/13297	0.0025109	0.03248	Rasl11b/Flcn/Vasn/Sptbn1/Neo1/Src/Tp53/Inhba/Ccn1/Zfp423/Fzd1/Sfrp1/Vim/Eid2/Egr1/Gdf15/Nkx2-5/Id1/Ptprk/Megf8/Mapk3/Cited2/Pelo	23
GO	BP	GO:0003205	cardiac chamber development	14/614	129/13297	0.00251458	0.03248	Smo/Tnni1/Tp53/Dsp/Ccn1/Fzd1/Myh7/Gja5/Notch2/Nkx2-5/Fzd2/Zfpm1/Cited2/Hand2	14
GO	BP	GO:0045637	regulation of myeloid cell differentiation	14/614	129/13297	0.00251458	0.03248	Trib1/Myc/Meis2/Kitlg/Prxl2a/Rarg/Lrrc17/Inhba/Sfrp1/Csf1/Notch2/Pf4/Zfpm1/Cebpb	14
GO	BP	GO:0048660	regulation of smooth muscle cell proliferation	14/614	129/13297	0.00251458	0.03248	Trib1/Myc/Nppb/Tp53/Tgm2/S1pr1/Klf4/Gnai2/Gstp1/Pde4d/NEWGENE_1308171/Itgb3/Jak2/Irak1	14
GO	BP	GO:0097327	response to antineoplastic agent	12/614	102/13297	0.00255259	0.0328765	Myc/Ctnna1/Fbxo32/Asns/Bcl2l1/Aqp1/Star/Ptgr1/Jup/Rpl18a/Gstm2/Adam15	12
GO	BP	GO:0051091	positive regulation of DNA-binding transcription factor activity	18/614	187/13297	0.00257439	0.0330625	Flot1/Ddr2/Mtdh/Smo/Prkci/Eda2r/Jup/Pink1/Fzd1/Malt1/Trim8/Ppp2r5b/Ddrgk1/Fzd2/Rela/Tcf3/Jak2/Irak1	18
GO	BP	GO:0060412	ventricular septum morphogenesis	6/614	31/13297	0.00259146	0.0330926	Fzd1/Gja5/Nkx2-5/Fzd2/Zfpm1/Cited2	6
GO	BP	GO:0061028	establishment of endothelial barrier	6/614	31/13297	0.00259146	0.0330926	F11r/Ezr/S1pr2/Pde4d/Fasn/Ptprs	6
GO	BP	GO:0043393	regulation of protein binding	18/614	188/13297	0.00272828	0.034643	Flot1/Arf6/Trib3/Src/Epb41/Map1lc3b/Apoe/Dnajb2/Adam15/Bax/Id1/Hopx/Lrp1/Zfpm1/Mapk3/Amfr/Tmbim6/Spon1	18
GO	BP	GO:0046777	protein autophosphorylation	18/614	188/13297	0.00272828	0.034643	Eif2ak1/Taok3/Ddr2/Tek/Gpnmb/Src/Wnk1/Pink1/Fgfr3/Brsk1/Dapk1/Csk/Ppp2r5b/Impact/Mapk3/Ddr1/Jak2/Irak1	18
GO	BP	GO:0002027	regulation of heart rate	10/614	77/13297	0.00275493	0.0348828	Pln/Hcn4/Bin1/Dsp/Jup/Dsg2/Myh7/Gja5/Pde4d/Cacna1g	10
GO	BP	GO:0006665	sphingolipid metabolic process	12/614	103/13297	0.0027713	0.0349916	Smpdl3a/Kdsr/Serinc3/Cln8/Ccn1/Fam57b/Bax/Cers2/Tecr/Cers6/Serinc1/Cers5	12
GO	BP	GO:0051149	positive regulation of muscle cell differentiation	8/614	53/13297	0.002784	0.0350534	Flot1/Smyd1/Mylk3/Kat2a/Gdf15/Hamp/Hopx/Ehd1	8
GO	MF	GO:0097110	scaffold protein binding	9/604	49/13272	0.000316555	0.0351618	Src/Dsp/Vim/Tcof1/Casp4/Pde4d/Krt18/Mapk3/Cacna1g	9
GO	MF	GO:0016209	antioxidant activity	10/604	62/13272	0.00044729	0.0351618	Sod1/Mgst1/Tp53inp1/Prxl2a/Selenos/Nqo1/Gstp1/Apoe/AABR07054319.1/Sesn2	10
GO	MF	GO:0015175	neutral amino acid transmembrane transporter activity	6/604	23/13272	0.000450151	0.0351618	Slc1a4/Slc38a7/Slc7a8/Slc1a5/Sfxn1/Slc6a9	6
GO	MF	GO:0043394	proteoglycan binding	6/604	23/13272	0.000450151	0.0351618	Gpnmb/Ptn/Sema5a/Fn1/Apoe/Col5a3	6
GO	BP	GO:0048147	negative regulation of fibroblast proliferation	5/614	22/13297	0.0028251	0.0354716	Tp53inp1/Tp53/Sfrp1/Gstp1/Bax	5
GO	BP	GO:0010035	response to inorganic substance	37/614	497/13297	0.00284819	0.0355699	Pln/P2rx4/Cpox/Sod1/Myc/Cst3/Bcl2l1/Nppb/Nfe2l1/Src/Wnk1/Tp53/Aqp1/Nqo1/Klf2/Sigmar1/Star/Pink1/Klf4/Klf6/Map1b/Apoe/Gstm2/Cyp1a1/Jund/Axl/Ftl1/Hamp/Prnp/Rhob/Map1lc3a/Rela/Cyp1b1/Impact/Selenop/Mapk3/Cacna1g	37
GO	BP	GO:0014911	positive regulation of smooth muscle cell migration	7/614	42/13297	0.00284948	0.0355699	Ssh1/Myc/Dock7/Src/Lrp1/Pde4d/Itgb3	7
GO	BP	GO:0010976	positive regulation of neuron projection development	22/614	250/13297	0.00285667	0.0355699	Tnfrsf12a/Rgs2/Ntn1/Prkci/Washc5/Anapc2/Ptn/Sema5a/Dbn1/Fn1/Lpar3/Enc1/Map1b/Apoe/Ankrd1/Numbl/Ppp2r5b/Lrp1/Robo1/Epha3/Ehd1/Megf8	22
GO	BP	GO:0048639	positive regulation of developmental growth	15/614	145/13297	0.00287074	0.0355839	Tnfrsf12a/Ntn1/Smo/Anapc2/Sema5a/Dbn1/Fn1/Lpar3/Map1b/Apoe/Ezr/Hamp/Hopx/Lrp1/Megf8	15
GO	BP	GO:1903364	positive regulation of cellular protein catabolic process	13/614	117/13297	0.00287363	0.0355839	Trib1/Trib3/Nop53/Atp5if1/Apoe/Ezr/Herpud1/Rnf185/Dnajb2/Ddrgk1/Lrp1/Rack1/Bcap31	13
GO	BP	GO:0048638	regulation of developmental growth	24/614	282/13297	0.00291891	0.0360453	Sod1/Tnfrsf12a/Rgs2/Ntn1/Sema3d/Smo/Anapc2/Sema5a/Dbn1/Fn1/Lpar3/Sema3b/Map1b/Sfrp1/Apoe/Ezr/Gdf15/Nkx2-5/Hamp/Hopx/Lrp1/Ptprs/Megf8/Cited2	24
GO	BP	GO:0071214	cellular response to abiotic stimulus	22/614	251/13297	0.0029996	0.0368189	Myc/Gadd45a/Tp53inp1/Nppb/Palm/Tp53/Aqp1/Ptn/Dbn1/Rpl35/Mgmt/Sfrp1/Ankrd1/Ltbr/Egr1/Bax/Hamp/Rhob/Impact/Ptprk/Itgb3/Mapk3	22
GO	BP	GO:0104004	cellular response to environmental stimulus	22/614	251/13297	0.0029996	0.0368189	Myc/Gadd45a/Tp53inp1/Nppb/Palm/Tp53/Aqp1/Ptn/Dbn1/Rpl35/Mgmt/Sfrp1/Ankrd1/Ltbr/Egr1/Bax/Hamp/Rhob/Impact/Ptprk/Itgb3/Mapk3	22
GO	BP	GO:0048608	reproductive structure development	27/614	331/13297	0.00300613	0.0368189	Sod1/Plcd3/Myc/Cst3/Kitlg/Lgr4/Ctnna1/Mgst1/Bcl2l1/Src/Tiparp/Ptn/Rarg/Inhba/Ccn1/Idh1/Star/Tcf21/Sfrp1/Ctsl/Adam15/Axl/Bax/Tlr5/Mapk3/Cited2/Cebpb	27
GO	BP	GO:0045446	endothelial cell differentiation	10/614	78/13297	0.00303279	0.0369441	Btg1/F11r/Ptn/S1pr1/Ezr/S1pr2/Id1/Pde4d/Fasn/Ptprs	10
GO	BP	GO:1990748	cellular detoxification	10/614	78/13297	0.00303279	0.0369441	Sod1/Mgst1/Tp53inp1/Prxl2a/Selenos/Nqo1/Gstp1/Apoe/AABR07054319.1/Sesn2	10
GO	BP	GO:0007229	integrin-mediated signaling pathway	11/614	91/13297	0.00306991	0.0369989	Emp2/Ctnna1/Src/Ptn/Bcar1/Adam15/Fermt3/Isg15/Fcer1g/Itgb3/Loxl3	11
GO	BP	GO:0009081	branched-chain amino acid metabolic process	4/614	14/13297	0.00311004	0.0369989	Ivd/Bcat1/Bckdha/Bcat2	4
GO	BP	GO:0042249	establishment of planar polarity of embryonic epithelium	4/614	14/13297	0.00311004	0.0369989	Fzd1/Sfrp1/Celsr1/Fzd2	4
GO	BP	GO:0043555	regulation of translation in response to stress	4/614	14/13297	0.00311004	0.0369989	Eif2ak1/Npm1/Sesn2/Impact	4
GO	BP	GO:0048569	post-embryonic animal organ development	4/614	14/13297	0.00311004	0.0369989	Efemp1/Myo7a/Klf4/Bax	4
GO	BP	GO:0098911	regulation of ventricular cardiac muscle cell action potential	4/614	14/13297	0.00311004	0.0369989	Bin1/Dsp/Jup/Dsg2	4
GO	BP	GO:2000269	regulation of fibroblast apoptotic process	4/614	14/13297	0.00311004	0.0369989	Btg1/Pik3cg/Tp53/Sfrp1	4
GO	BP	GO:2001026	regulation of endothelial cell chemotaxis	4/614	14/13297	0.00311004	0.0369989	P2rx4/Sema5a/Fgf18/Fgf16	4
GO	BP	GO:0048659	smooth muscle cell proliferation	14/614	132/13297	0.00311136	0.0369989	Trib1/Myc/Nppb/Tp53/Tgm2/S1pr1/Klf4/Gnai2/Gstp1/Pde4d/NEWGENE_1308171/Itgb3/Jak2/Irak1	14
GO	BP	GO:0008652	cellular amino acid biosynthetic process	8/614	54/13297	0.00313899	0.0371309	Asl/Asns/Psat1/Bcat1/Phgdh/Bcat2/Cad/Glul	8
GO	BP	GO:0055008	cardiac muscle tissue morphogenesis	8/614	54/13297	0.00313899	0.0371309	Tnni1/Myom2/S1pr1/Dsp/Myh7/Ankrd1/Nkx2-5/Zfpm1	8
GO	BP	GO:0008361	regulation of cell size	16/614	161/13297	0.00317246	0.0374284	Tnfrsf12a/Ntn1/Sema3d/Anapc2/Aqp1/Sema5a/Cln8/Dbn1/Fn1/Lpar3/Sema3b/Map1b/Apoe/Lrp1/Ptprs/Megf8	16
GO	BP	GO:0045926	negative regulation of growth	19/614	206/13297	0.00321299	0.0378073	Sqstm1/Flcn/Rgs2/Ntn1/Sema3d/Nppb/Tp53/Sema5a/Inhba/Sema3b/Sfrp1/Notch2/Dnajb2/Gdf15/Adam15/Sesn2/Ptprs/Rack1/Cited2	19
GO	BP	GO:0048872	homeostasis of number of cells	18/614	191/13297	0.00323676	0.0379875	Sod1/Kitlg/Lgr4/Smo/Nfe2l1/Slc7a11/Atp5if1/Klf2/Inhba/Cdh2/Sfxn1/Axl/Bax/Fcer1g/Zfpm1/Slc39a3/Cited2/Jak2	18
GO	BP	GO:0006418	tRNA aminoacylation for protein translation	7/614	43/13297	0.00327078	0.0382869	Vars/Eprs/Wars/Nars/Aars/Sars/Cars	7
GO	BP	GO:0003300	cardiac muscle hypertrophy	10/614	79/13297	0.00333254	0.0388158	P2rx4/LOC100910732/Rgs2/Npm1/Nppb/Pdlim5/Myh7/Klf15/Hamp/Hand2	10
GO	BP	GO:0042060	wound healing	25/614	301/13297	0.00333324	0.0388158	Serpine1/Tnfrsf12a/Cd44/Slc7a11/Tp53/Aqp1/Ptn/Ajuba/Dsp/Fn1/Ccn1/Slc11a1/Ninj1/Klf6/Bloc1s3/Apoe/Adam15/Axl/Fermt3/Celsr1/Fcer1g/Hopx/Pf4/Itgb3/Ddr1	25
GO	BP	GO:0051591	response to cAMP	11/614	92/13297	0.00334548	0.0388577	Aldh3a1/Bcl2l1/Tek/Pik3cg/Hcn4/Aqp1/Star/Ezr/Jund/Rela/Inpp5k	11
GO	BP	GO:0050770	regulation of axonogenesis	16/614	162/13297	0.00337428	0.0390913	Tnfrsf12a/Ntn1/Sema3d/Anapc2/Sema5a/Dbn1/Fn1/Lpar3/Sema3b/Map1b/Brsk1/Apoe/Lrp1/Robo1/Ptprs/Megf8	16
GO	BP	GO:0061458	reproductive system development	27/614	334/13297	0.00340344	0.0393	Sod1/Plcd3/Myc/Cst3/Kitlg/Lgr4/Ctnna1/Mgst1/Bcl2l1/Src/Tiparp/Ptn/Rarg/Inhba/Ccn1/Idh1/Star/Tcf21/Sfrp1/Ctsl/Adam15/Axl/Bax/Tlr5/Mapk3/Cited2/Cebpb	27
GO	BP	GO:0070838	divalent metal ion transport	29/614	367/13297	0.00340979	0.0393	Pln/Iscu/P2rx4/Slc8b1/Psen2/Cacna1b/Slc41a2/Pik3cg/Epb41/Saraf/Bin1/Sec61a1/Slc11a1/Lpar3/Gnai2/Trpm8/Homer3/Bax/Prnp/Cxcl10/Slc39a6/Pde4d/Slc39a3/Itgb3/Plcg1/Tmbim6/Inpp5k/Myo5a/Cacna1g	29
GO	BP	GO:0070723	response to cholesterol	5/614	23/13297	0.00347472	0.039844	Aacs/Smo/Nfe2l1/Inhba/Apoe	5
GO	BP	GO:0090075	relaxation of muscle	5/614	23/13297	0.00347472	0.039844	Pln/P2rx4/Sod1/Rgs2/Pde4d	5
GO	BP	GO:0034620	cellular response to unfolded protein	9/614	67/13297	0.00351078	0.0401551	Atf6b/Creb3l1/Selenos/Herpud1/Bax/Atf6/Herpud2/Amfr/Tmbim6	9
GO	BP	GO:0072511	divalent inorganic cation transport	29/614	368/13297	0.00354479	0.0404412	Pln/Iscu/P2rx4/Slc8b1/Psen2/Cacna1b/Slc41a2/Pik3cg/Epb41/Saraf/Bin1/Sec61a1/Slc11a1/Lpar3/Gnai2/Trpm8/Homer3/Bax/Prnp/Cxcl10/Slc39a6/Pde4d/Slc39a3/Itgb3/Plcg1/Tmbim6/Inpp5k/Myo5a/Cacna1g	29
GO	BP	GO:0010770	positive regulation of cell morphogenesis involved in differentiation	14/614	134/13297	0.00357017	0.0405806	Tnfrsf12a/Ntn1/Anapc2/Sema5a/Dbn1/Fn1/Lpar3/Map1b/Apoe/Numbl/Lrp1/Robo1/Itgb3/Megf8	14
GO	BP	GO:0072593	reactive oxygen species metabolic process	19/614	208/13297	0.00357507	0.0405806	Sod1/Aatf/Gadd45a/Tp53/Selenos/Nqo1/Atp5if1/Klf2/Ccn1/Pink1/Klf4/Gnai2/Gstp1/Cyp1a1/Tlr5/Ctns/Cyp1b1/Sesn2/Jak2	19
GO	BP	GO:0086065	cell communication involved in cardiac conduction	6/614	33/13297	0.00360508	0.0408182	Hcn4/Dsp/Jup/Dsg2/Gja5/Cacna1g	6
GO	BP	GO:0050807	regulation of synapse organization	17/614	178/13297	0.00362451	0.0408388	Ssh1/Ntn1/Arf6/Nectin1/Slc7a11/Anapc2/Ptn/Pgrmc1/Dbn1/Cdh2/Fzd1/Pdlim5/Apoe/Lrfn4/Prnp/Ptprs/Tuba1a	17
GO	BP	GO:0050769	positive regulation of neurogenesis	31/614	402/13297	0.00362507	0.0408388	P2rx4/Tnfrsf12a/Rgs2/Ntn1/Myc/Smo/Prkci/Washc5/Anapc2/Ptn/Sema5a/Bin1/Dbn1/Fn1/Star/Lpar3/Enc1/Map1b/Apoe/Ankrd1/Csf1/Nkx2-5/Numbl/Ppp2r5b/Lrp1/Robo1/Epha3/Rela/Ehd1/Impact/Megf8	31
GO	BP	GO:0031100	animal organ regeneration	11/614	93/13297	0.00364053	0.0408728	Myc/Npm1/Lcp1/Aldoc/Gstp1/Axl/Hamp/Upf2/Rps15/Cad/Cebpb	11
GO	BP	GO:0003279	cardiac septum development	10/614	80/13297	0.00365537	0.0408728	Smo/Tp53/Ccn1/Fzd1/Gja5/Notch2/Nkx2-5/Fzd2/Zfpm1/Cited2	10
GO	BP	GO:0016525	negative regulation of angiogenesis	10/614	80/13297	0.00365537	0.0408728	Serpine1/Creb3l1/Tek/Ptn/Klf2/Klf4/Stab1/Sars/Cxcl10/Pf4	10
GO	BP	GO:0046942	carboxylic acid transport	20/614	224/13297	0.00368699	0.0411242	Eprs/Rgs2/Myc/Slc38a10/Slc1a4/Nfe2l1/Slc7a11/Slc38a7/Cln8/Slc7a8/Apba1/Slc11a1/Slc1a5/Sfxn1/Apoe/Slc3a2/Slc7a5/Slc6a9/Slc16a1/Ctns	20
GO	BP	GO:1990138	neuron projection extension	15/614	149/13297	0.00372433	0.0413849	Tnfrsf12a/Ntn1/Sema3d/Anapc2/Sema5a/Dbn1/Fn1/Sema3b/Map1b/Apoe/Lrp1/Impact/Ptprs/Megf8/Ddr1	15
GO	BP	GO:0032663	regulation of interleukin-2 production	7/614	44/13297	0.00373799	0.0413849	Sptbn1/Malt1/Ezr/Homer3/Prnp/Pde4d/Card9	7
GO	BP	GO:0070849	response to epidermal growth factor	7/614	44/13297	0.00373799	0.0413849	Myc/Gstp1/Id1/Cad/Plcg1/Mapk3/Inpp5k	7
GO	BP	GO:0050778	positive regulation of immune response	31/614	403/13297	0.00376066	0.0415336	Flot1/Sec14l1/Lgr4/Rsad2/Wnk1/Tnip1/Cmtm3/Nop53/Il1r1/Slc11a1/Gramd4/Malt1/Ezr/Bcar1/Csk/Lamp1/Bax/Prnp/Tlr5/Riok3/Fcer1g/Rela/Gbp5/Tmem173/Pde4d/Ptprs/Rab29/Card9/Plcg1/Mapk3/Irak1	31
GO	BP	GO:0045216	cell-cell junction organization	12/614	107/13297	0.00380338	0.0419024	Arvcf/Flcn/Ctnna1/Nectin1/Mtdh/Prkci/Dsp/Jup/Dsg2/Gja5/Pard3/Fscn1	12
GO	BP	GO:0051607	defense response to virus	14/614	135/13297	0.00381946	0.0419767	Oasl/Ifngr2/Sec14l1/Trim44/Rsad2/Serinc3/Nop53/Exosc5/Slfn13/Isg15/Riok3/Ifit1bl/Tmem173/Card9	14
GO	BP	GO:0010001	glial cell differentiation	17/614	179/13297	0.00383855	0.0420836	Egr2/Sod1/Smo/Nfe2l1/Ptn/Bin1/Cdh2/Klf15/Vim/Gstp1/Apoe/Mxra8/Phgdh/Csk/Rela/Pard3/Mapk3	17
GO	BP	GO:0015849	organic acid transport	20/614	225/13297	0.00387748	0.042407	Eprs/Rgs2/Myc/Slc38a10/Slc1a4/Nfe2l1/Slc7a11/Slc38a7/Cln8/Slc7a8/Apba1/Slc11a1/Slc1a5/Sfxn1/Apoe/Slc3a2/Slc7a5/Slc6a9/Slc16a1/Ctns	20
GO	BP	GO:0002009	morphogenesis of an epithelium	29/614	371/13297	0.0039773	0.0433523	Shroom3/Ntn1/Myc/Lgr4/Cd44/Smo/Src/Twist1/Rarg/Ajuba/Tgm2/Ccn1/Fzd1/Btrc/Klf4/Tcf21/Brsk1/Sfrp1/Kat2a/Nkx2-5/Celsr1/Rhob/Fzd2/Cxcl10/Spry1/Megf8/Cited2/Ddr1/Hand2	29
GO	BP	GO:0006986	response to unfolded protein	10/614	81/13297	0.00400249	0.0433523	Atf6b/Creb3l1/Selenos/Herpud1/Crebrf/Bax/Atf6/Herpud2/Amfr/Tmbim6	10
GO	BP	GO:0014897	striated muscle hypertrophy	10/614	81/13297	0.00400249	0.0433523	P2rx4/LOC100910732/Rgs2/Npm1/Nppb/Pdlim5/Myh7/Klf15/Hamp/Hand2	10
GO	BP	GO:0099175	regulation of postsynapse organization	10/614	81/13297	0.00400249	0.0433523	Ssh1/Slc7a11/Ptn/Dbn1/Cdh2/Pdlim5/Apoe/Lrfn4/Prnp/Ptprs	10
GO	BP	GO:0045109	intermediate filament organization	4/614	15/13297	0.00408774	0.0439579	Dsp/Agfg1/Vim/Klhl24	4
GO	BP	GO:0071378	cellular response to growth hormone stimulus	4/614	15/13297	0.00408774	0.0439579	Myc/Star/Gdf15/Jak2	4
GO	BP	GO:1905874	regulation of postsynaptic density organization	4/614	15/13297	0.00408774	0.0439579	Dbn1/Cdh2/Lrfn4/Ptprs	4
GO	BP	GO:0033028	myeloid cell apoptotic process	5/614	24/13297	0.00422501	0.0451786	Arf6/Kitlg/Slc7a11/Selenos/Fcer1g	5
GO	BP	GO:0036314	response to sterol	5/614	24/13297	0.00422501	0.0451786	Aacs/Smo/Nfe2l1/Inhba/Apoe	5
GO	BP	GO:0006914	autophagy	26/614	323/13297	0.00424146	0.0451786	Stbd1/Sqstm1/Flcn/Mtdh/Trib3/Tp53inp1/Tp53/Atp5if1/Pacs2/Pink1/Atg13/Map1lc3b/Dapk1/Atg9a/Rnf185/Trim8/Map1lc3a/Plekhm1/Nrbp2/Tmem173/Sesn2/Gabarapl1/Mapk3/Tmbim6/Rubcn/Tmem150a	26
GO	BP	GO:0061919	process utilizing autophagic mechanism	26/614	323/13297	0.00424146	0.0451786	Stbd1/Sqstm1/Flcn/Mtdh/Trib3/Tp53inp1/Tp53/Atp5if1/Pacs2/Pink1/Atg13/Map1lc3b/Dapk1/Atg9a/Rnf185/Trim8/Map1lc3a/Plekhm1/Nrbp2/Tmem173/Sesn2/Gabarapl1/Mapk3/Tmbim6/Rubcn/Tmem150a	26
GO	BP	GO:0120039	plasma membrane bounded cell projection morphogenesis	36/614	492/13297	0.00426789	0.0453526	Egr2/Flot1/Boc/Uchl1/Tnfrsf12a/Ntn1/Lgr4/Cd44/Nectin1/Neo1/Sema3d/Rac2/Dock7/Src/Anapc2/Ptn/Sema5a/Pgrmc1/Dbn1/Fn1/Lpar3/Pdlim5/Sema3b/Map1b/Brsk1/Apoe/Numbl/Id1/Kidins220/Lrp1/Tsku/Robo1/Impact/Ptprs/Megf8/Ddr1	36
GO	BP	GO:0010522	regulation of calcium ion transport into cytosol	10/614	82/13297	0.00437517	0.0461652	Pln/P2rx4/Bax/Prnp/Cxcl10/Pde4d/Itgb3/Plcg1/Tmbim6/Myo5a	10
GO	BP	GO:0051153	regulation of striated muscle cell differentiation	10/614	82/13297	0.00437517	0.0461652	Flot1/Rgs2/Smyd1/Mylk3/Kat2a/Gdf15/Nkx2-5/Hamp/Hopx/Ehd1	10
GO	BP	GO:2000181	negative regulation of blood vessel morphogenesis	10/614	82/13297	0.00437517	0.0461652	Serpine1/Creb3l1/Tek/Ptn/Klf2/Klf4/Stab1/Sars/Cxcl10/Pf4	10
GO	BP	GO:0070373	negative regulation of ERK1 and ERK2 cascade	8/614	57/13297	0.00441781	0.046506	Flcn/Tnip1/Dusp4/Klf4/Gstp1/Ezr/Csk/Spry1	8
GO	BP	GO:0001101	response to acid chemical	25/614	308/13297	0.00448721	0.0470706	Aacs/Myc/Insig1/Asns/Src/Tp53/Aqp1/Ptn/Rarg/Nqo1/Klf2/Pink1/Mgmt/Klf4/Sfrp1/Gstp1/Apoe/Hamp/Crls1/Epha3/Rela/Sesn2/Ptgfr/Tmbim6/Cebpb	25
GO	BP	GO:0030308	negative regulation of cell growth	15/614	152/13297	0.00449238	0.0470706	Flcn/Rgs2/Ntn1/Sema3d/Nppb/Tp53/Sema5a/Inhba/Sema3b/Sfrp1/Dnajb2/Adam15/Sesn2/Ptprs/Rack1	15
GO	BP	GO:0071496	cellular response to external stimulus	23/614	276/13297	0.00457181	0.0477914	Ssh1/P2rx4/Sod1/Gadd45a/Asns/Nppb/Aqp1/Ptn/Mybbp1a/Sfrp1/Map1lc3b/Gstp1/Ctsl/Ankrd1/Ltbr/Axl/Map1lc3a/Sesn2/Impact/Itgb3/Glul/Gabarapl1/Mapk3	23
GO	BP	GO:0051402	neuron apoptotic process	19/614	213/13297	0.00463093	0.048297	Sod1/Npm1/Prkci/Tp53/Nqo1/Sigmar1/Star/Pink1/Aars/Apoe/Axl/Bax/Grn/Prnp/Lrp1/Tox3/Nrbp2/Cebpb/Jak2	19
GO	BP	GO:0010811	positive regulation of cell-substrate adhesion	11/614	96/13297	0.00465235	0.0483064	Emp2/Tek/Ptn/Dbn1/Fn1/Ccn1/Jup/Ninj1/Ppm1f/Itgb3/Jak2	11
GO	BP	GO:0033674	positive regulation of kinase activity	30/614	392/13297	0.00465332	0.0483064	Taok3/LOC100910732/Sod1/Emp2/Ddr2/Traf7/Kitlg/Gadd45a/Tek/Pik3cg/Src/Wnk1/Unc119/Ajuba/Sash1/Ccn1/Slc11a1/Lpar3/Fgfr3/Atg13/Malt1/Csk/Egr1/Gdf15/Prnp/Robo1/Fgf18/Mapk3/Jak2/Irak1	30
GO	BP	GO:0034765	regulation of ion transmembrane transport	27/614	342/13297	0.00468607	0.0485343	Pln/Iscu/Ifngr2/Psen2/Rgs2/Cacna1b/Pik3cg/Hcn4/Wnk1/Twist1/Bin1/Scn5a/Pink1/Gja5/Dapk1/Bax/Hamp/Prnp/Cxcl10/Klhl24/Pm20d1/Pde4d/Itgb3/Plcg1/Kcng2/Myo5a/Cacna1g	27
GO	BP	GO:0048858	cell projection morphogenesis	36/614	495/13297	0.00470103	0.0485773	Egr2/Flot1/Boc/Uchl1/Tnfrsf12a/Ntn1/Lgr4/Cd44/Nectin1/Neo1/Sema3d/Rac2/Dock7/Src/Anapc2/Ptn/Sema5a/Pgrmc1/Dbn1/Fn1/Lpar3/Pdlim5/Sema3b/Map1b/Brsk1/Apoe/Numbl/Id1/Kidins220/Lrp1/Tsku/Robo1/Impact/Ptprs/Megf8/Ddr1	36
GO	BP	GO:0045088	regulation of innate immune response	18/614	198/13297	0.00473496	0.0488157	Flot1/Trafd1/Sec14l1/Lgr4/Rsad2/Tnip1/Nop53/Gramd4/Lamp1/Grn/Tlr5/Riok3/Rela/Gbp5/Tmem173/Ptprs/Card9/Irak1	18
GO	BP	GO:0002429	immune response-activating cell surface receptor signaling pathway	13/614	124/13297	0.00475312	0.0488908	Wnk1/Cmtm3/Malt1/Ezr/Bcar1/Csk/Bax/Prnp/Fcer1g/Rela/Pde4d/Rab29/Plcg1	13
GO	BP	GO:0014896	muscle hypertrophy	10/614	83/13297	0.00477465	0.0488955	P2rx4/LOC100910732/Rgs2/Npm1/Nppb/Pdlim5/Myh7/Klf15/Hamp/Hand2	10
GO	BP	GO:0048863	stem cell differentiation	15/614	153/13297	0.00477533	0.0488955	Kitlg/Sema3d/Smo/Twist1/Ptn/Sema5a/Fn1/Fzd1/Sema3b/Sfrp1/Nkx2-5/Tcof1/Mapk3/Cited2/Hand2	15
GO	BP	GO:0034113	heterotypic cell-cell adhesion	7/614	46/13297	0.00482251	0.0491546	Flot1/Cd44/Wnk1/Dsp/Jup/Klf4/Dsg2	7
GO	BP	GO:0043388	positive regulation of DNA binding	7/614	46/13297	0.00482251	0.0491546	Myc/Twist1/Fam129b/Klf4/Ddrgk1/Jak2/Hand2	7
GO	BP	GO:0042987	amyloid precursor protein catabolic process	6/614	35/13297	0.00488674	0.0495844	Psen2/Bin1/Apoe/Psenen/Prnp/Spon1	6
GO	BP	GO:0046688	response to copper ion	6/614	35/13297	0.00488674	0.0495844	Sod1/Nfe2l1/Aqp1/Cyp1a1/Prnp/Map1lc3a	6
GO	BP	GO:0030168	platelet activation	8/614	58/13297	0.00492265	0.0498363	Slc7a11/Bloc1s3/Apoe/Axl/Fermt3/Fcer1g/Pf4/Itgb3	8
