# Supplementary material for: HOPX Plays a Critical Role in Antiretroviral Drugs Induced Epigenetic Modification and Cardiac Hypertrophy
Source: Cells. 2021 Dec 8;10(12):3458. doi: 10.3390/cells10123458 (PMC8700328; doi:10.3390/cells10123458)
Supplement: Supplementary file 1 [file cells-10-03458-s001.zip › Supplementary Table S3.xlsx]

## Sheet: ARTvsControl_down_GOenrich_sign
Enrich_Category	Category	GOID	Description	GeneRatio	BgRatio	pvalue	padj	geneName	Count
GO	BP	GO:0007059	chromosome segregation	72/909	251/13297	9.36019e-27	4.27105e-23	Kifc1/Nuf2/Cenpf/Pttg1/Rad21/Nek2/Nusap1/Kif18a/Mad2l1/Aurkb/Dsn1/Spc25/Spdl1/Bub1b/Ccne2/Ncapd3/Knstrn/Cenpe/Smc4/Ndc1/Cenpn/Spag5/Ncaph/Espl1/Ndc80/Kif23/Ska1/Fam83d/Esco2/Plk1/Kif2c/Pmf1/Psrc1/Tubg1/Kif22/Banf1/Fen1/Bub3/Kif18b/Cenpc/Ska3/Smc2/Sgo1/Fbxo5/Cenpt/Ect2/Ska2/Sgo2/Cdc20/Ttk/Cdca8/Bub1/Incenp/Mlh1/Kif14/Kif4a/Ncapg/Cenpk/Slc25a5/Cenpw/Cdca5/Haspin/Racgap1/Top2a/Zw10/Ncapd2/AABR070669…	72
GO	CC	GO:0000793	condensed chromosome	48/928	128/13693	5.69327e-24	3.2167e-21	Nuf2/Cenpf/Rad21/Nek2/Ncapg2/Aurkb/Dsn1/Cdk2/Hspa2/Spc25/Spdl1/Bub1b/Ncapd3/Knstrn/Cenpe/Smc4/H2afx/Cenpn/Ncaph/Hmgb2/Ndc80/Ska1/Aurkc/Plk1/Pmf1/Tubg1/Banf1/Cenpc/Ska3/Cenpu/Smc2/Mis18bp1/Cenpt/Ska2/Bub1/Incenp/Mlh1/Rad51/Ncapg/Cenpk/Cenpw/Cdca5/Top2a/Zw10/Ncapd2/Nde1/Ccnb1/Fancd2	48
GO	CC	GO:0000775	chromosome, centromeric region	50/928	142/13693	1.78274e-23	5.03624e-21	Nuf2/Cenpf/Nek2/Mad2l1/Aurkb/Dsn1/Spc25/Spdl1/Bub1b/Ncapd3/Zwilch/Knstrn/Cenpe/Xpo1/Cenpn/Ndc80/Ska1/Aurkc/Esco2/Ckap5/Cenph/Plk1/Kif2c/Pmf1/Bub3/Cenpc/Ska3/Cenpu/Sgo1/Mis18bp1/Cenpt/Ska2/Sgo2/Ttk/Spc24/Cdca8/Rangap1/Bub1/Incenp/Kntc1/Ncapg/Cenpl/Cenpk/Cenpw/Zw10/Ncapd2/Oip5/Fmr1/Nde1/Ccnb1	50
GO	CC	GO:0098687	chromosomal region	62/928	226/13693	3.16476e-22	5.9603e-20	Hat1/Nuf2/Rpa1/Cenpf/Nek2/Ppp1cb/Mad2l1/Aurkb/Ezh2/Dsn1/Cdk2/Spc25/Spdl1/Bub1b/Ncapd3/Zwilch/Knstrn/Cenpe/Piwil2/Xpo1/H2afx/Cenpn/Rpa2/Ndc80/Ska1/Aurkc/Pif1/Esco2/Ckap5/Cenph/Plk1/Kif2c/Pmf1/Fen1/Bub3/Cenpc/Ska3/Cenpu/Sgo1/Mis18bp1/Cenpt/Ska2/Sgo2/Ttk/Spc24/Cdca8/Rangap1/Recql4/Bub1/Incenp/Kntc1/Rad51/Ncapg/Cenpl/Cenpk/Cenpw/Zw10/Ncapd2/Oip5/Fmr1/Nde1/Ccnb1	62
GO	BP	GO:0000070	mitotic sister chromatid segregation	46/909	129/13297	8.20386e-22	1.87171e-18	Kifc1/Nuf2/Pttg1/Rad21/Nek2/Nusap1/Kif18a/Mad2l1/Aurkb/Dsn1/Spdl1/Bub1b/Ncapd3/Knstrn/Cenpe/Smc4/Ncaph/Espl1/Ndc80/Kif23/Plk1/Kif2c/Psrc1/Tubg1/Kif22/Bub3/Kif18b/Cenpc/Smc2/Sgo1/Fbxo5/Cdc20/Ttk/Cdca8/Bub1/Incenp/Kif14/Kif4a/Ncapg/Cenpk/Cdca5/Haspin/Racgap1/Zw10/Ncapd2/Ccnb1	46
GO	BP	GO:0098813	nuclear chromosome segregation	59/909	210/13297	1.33706e-21	2.03367e-18	Kifc1/Nuf2/Cenpf/Pttg1/Rad21/Nek2/Nusap1/Kif18a/Mad2l1/Aurkb/Dsn1/Spdl1/Bub1b/Ccne2/Ncapd3/Knstrn/Cenpe/Smc4/Ndc1/Spag5/Ncaph/Espl1/Ndc80/Kif23/Fam83d/Esco2/Plk1/Kif2c/Psrc1/Tubg1/Kif22/Fen1/Bub3/Kif18b/Cenpc/Smc2/Sgo1/Fbxo5/Ect2/Sgo2/Cdc20/Ttk/Cdca8/Bub1/Incenp/Mlh1/Kif14/Kif4a/Ncapg/Cenpk/Cdca5/Haspin/Racgap1/Zw10/Ncapd2/AABR07066944.1/Ccnb1/Knl1/Fancd2	59
GO	CC	GO:0000779	condensed chromosome, centromeric region	30/928	55/13693	3.27639e-21	4.6279e-19	Nuf2/Cenpf/Aurkb/Dsn1/Spc25/Spdl1/Bub1b/Ncapd3/Knstrn/Cenpe/Cenpn/Ndc80/Ska1/Aurkc/Plk1/Pmf1/Cenpc/Ska3/Cenpu/Mis18bp1/Cenpt/Ska2/Bub1/Ncapg/Cenpk/Cenpw/Zw10/Ncapd2/Nde1/Ccnb1	30
GO	BP	GO:0140014	mitotic nuclear division	59/909	214/13297	3.77528e-21	4.24156e-18	Kifc1/Nuf2/Pttg1/Rad21/Aurka/Nek2/Igf1/Nusap1/Kif18a/Mad2l1/Aurkb/Dsn1/Spdl1/Mybl2/Bub1b/Tpx2/Ncapd3/Knstrn/Cenpe/Pdxp/Bmp4/Smc4/Ncaph/Espl1/Aaas/Ndc80/Kif23/Ube2c/Plk1/Kif20b/Kif2c/Psrc1/Tubg1/Kif22/Bub3/Kif18b/Cenpc/Smc2/Sgo1/Fbxo5/Bora/Cdc20/Ttk/Cdca8/Bub1/Incenp/Kif14/Kif4a/Ncapg/Cenpk/Cdca5/Haspin/Racgap1/Zw10/Ncapd2/Kif11/Cav2/Nde1/Ccnb1	59
GO	BP	GO:0048285	organelle fission	77/909	345/13297	4.64777e-21	4.24156e-18	Kifc1/Dnm1l/Nuf2/Pttg1/Rad21/Aurka/Nek2/Igf1/Mtfp1/Nusap1/Kif18a/Mad2l1/Aurkb/Dsn1/Hspa2/Spdl1/Mybl2/Bub1b/Ccne2/Tpx2/Ncapd3/Knstrn/Cenpe/Pdxp/Bmp4/Piwil2/Smc4/Ndc1/Ncaph/Aspm/Espl1/Aaas/Ndc80/Kif23/Dhodh/Ube2c/Mtfr1l/Plk1/Kif20b/Kif2c/Psrc1/Tubg1/Kif22/Bub3/Cdc25b/Kif18b/Cenpc/Smc2/Sgo1/Fbxo5/Bora/Cox10/Sgo2/Cdc20/Ttk/Cdca8/Bub1/Incenp/Mlh1/Kif14/Rad51/Kif4a/Ncapg/Cenpk/Cdca5/Haspin/Racgap1/Prka…	77
GO	BP	GO:0000280	nuclear division	72/909	310/13297	8.35506e-21	6.35402e-18	Kifc1/Nuf2/Pttg1/Rad21/Aurka/Nek2/Igf1/Nusap1/Kif18a/Mad2l1/Aurkb/Dsn1/Hspa2/Spdl1/Mybl2/Bub1b/Ccne2/Tpx2/Ncapd3/Knstrn/Cenpe/Pdxp/Bmp4/Piwil2/Smc4/Ndc1/Ncaph/Aspm/Espl1/Aaas/Ndc80/Kif23/Ube2c/Plk1/Kif20b/Kif2c/Psrc1/Tubg1/Kif22/Bub3/Cdc25b/Kif18b/Cenpc/Smc2/Sgo1/Fbxo5/Bora/Sgo2/Cdc20/Ttk/Cdca8/Bub1/Incenp/Mlh1/Kif14/Rad51/Kif4a/Ncapg/Cenpk/Cdca5/Haspin/Racgap1/Prkar1a/Top2a/Mastl/Zw10/Ncapd2/Kif…	72
GO	BP	GO:0000819	sister chromatid segregation	49/909	155/13297	1.49879e-20	9.76998e-18	Kifc1/Nuf2/Pttg1/Rad21/Nek2/Nusap1/Kif18a/Mad2l1/Aurkb/Dsn1/Spdl1/Bub1b/Ncapd3/Knstrn/Cenpe/Smc4/Ncaph/Espl1/Ndc80/Kif23/Esco2/Plk1/Kif2c/Psrc1/Tubg1/Kif22/Fen1/Bub3/Kif18b/Cenpc/Smc2/Sgo1/Fbxo5/Sgo2/Cdc20/Ttk/Cdca8/Bub1/Incenp/Kif14/Kif4a/Ncapg/Cenpk/Cdca5/Haspin/Racgap1/Zw10/Ncapd2/Ccnb1	49
GO	CC	GO:0000776	kinetochore	39/928	100/13693	1.9897e-20	2.24837e-18	Nuf2/Cenpf/Nek2/Mad2l1/Aurkb/Dsn1/Spc25/Spdl1/Bub1b/Zwilch/Knstrn/Cenpe/Xpo1/Cenpn/Ndc80/Ska1/Ckap5/Cenph/Plk1/Kif2c/Pmf1/Bub3/Cenpc/Ska3/Cenpu/Mis18bp1/Cenpt/Ska2/Ttk/Spc24/Rangap1/Bub1/Incenp/Kntc1/Cenpk/Cenpw/Zw10/Nde1/Ccnb1	39
GO	CC	GO:0005819	spindle	61/928	256/13693	1.54819e-18	1.45788e-16	Kifc1/Cdk1/Cdc7/Cenpf/Calm1/Aurka/Nek2/Nusap1/Kif18a/Mad2l1/Aurkb/Dsn1/Hspa2/Spdl1/Tpx2/Knstrn/Cenpe/Dlgap5/Cep295/Ptp4a1/Spag5/Gpsm2/Aspm/Espl1/Prc1/Aaas/Kif23/Haus3/Ska1/Fam83d/Aurkc/Ckap5/Plk1/Kif20b/Psrc1/Tubg1/Kif22/Cdc25b/Kif18b/Ska3/Aunip/Fbxo5/Ect2/Kif20a/Rmdn1/Ska2/Ckap2l/Cdc20/Ttk/Cdca8/Rangap1/Incenp/Kntc1/Kif14/Slc25a5/Haspin/Racgap1/Zw10/Kif11/Nde1/Ccnb1	61
GO	BP	GO:0051301	cell division	70/909	329/13297	4.96491e-18	2.83186e-15	Ccar1/Kifc1/Cdk1/Cit/Cdc7/Nuf2/Pttg1/Ppp1cb/Nusap1/Pgf/Aurkb/Dsn1/Spc25/Rbl1/Spdl1/Sept4/Ccnf/Ncapd3/Knstrn/Pdxp/Tgfb3/Wee1/Reep4/Spag5/Ncaph/Aspm/Prc1/Sapcd2/Klhl13/Kif23/Cks2/Mcm5/Anln/Ska1/Cdca3/Aurkc/Fgfr1/Cep55/Stmn1/Plk1/Kif20b/Psrc1/Cdc25b/Kif18b/Ska3/E2f8/Cenpj/Orc6/Cenpt/Ect2/Kif20a/Ckap2/Bora/Cdca2/Ska2/Cdc20/Cdca8/Incenp/Kif14/Kif4a/Cks1b/Cenpw/Racgap1/Cdc45/Top2a/Ank3/Zw10/Ncapd2/Nde1…	70
GO	BP	GO:0045333	cellular respiration	43/909	142/13297	2.11633e-17	1.07298e-14	Cdk1/Mdh2/Sdhc/Pnpt1/Fh/Dlst/Ogdh/Ndufa8/Ndufa5/Dld/Idh3B/Cox4i2/Pdhb/Mdh1/Ndufb9/Etfdh/Slc25a13/Dlat/Idh3a/Cycs/Ndufs4/Ndufs1/Cyc1/Uqcrh/Sdha/Idh2/Atp5f1d/Coq9/Mtfr1l/Sucla2/Uqcrfs1/Cox5a/Sdhd/Cs/Aldh5a1/Aco2/Cox10/Cox7c/Uqcrc1/LOC100363502/Ndufs2/Ndufv2/Ccnb1	43
GO	CC	GO:0000777	condensed chromosome kinetochore	24/928	44/13693	3.16176e-17	2.552e-15	Nuf2/Cenpf/Dsn1/Spc25/Spdl1/Bub1b/Knstrn/Cenpn/Ndc80/Ska1/Plk1/Pmf1/Cenpc/Ska3/Cenpu/Mis18bp1/Cenpt/Ska2/Bub1/Cenpk/Cenpw/Zw10/Nde1/Ccnb1	24
GO	BP	GO:0015980	energy derivation by oxidation of organic compounds	52/909	209/13297	1.11015e-16	5.06561e-14	Cdk1/Kl/Mdh2/Sdhc/Pnpt1/Fh/AABR07037995.1/Igf1/Ppp1cb/Dlst/Ogdh/Ndufa8/Ndufa5/Dld/Idh3B/Dyrk2/Cox4i2/Pdhb/Ugp2/Mdh1/Ndufb9/Etfdh/Slc25a13/Dlat/Idh3a/Cycs/Ndufs4/Ndufs1/Cyc1/Uqcrh/Sdha/Idh2/Enpp1/Atp5f1d/Coq9/Agl/Mtfr1l/Sucla2/Uqcrfs1/Cox5a/Sdhd/Cs/Aldh5a1/Aco2/Cox10/Cox7c/Uqcrc1/LOC100363502/Ndufs2/Ndufv2/Pfkm/Ccnb1	52
GO	BP	GO:0007051	spindle organization	40/909	143/13297	5.72381e-15	2.37434e-12	Kifc1/Nuf2/Aurka/Nek2/Aurkb/Spc25/Mybl2/Tpx2/Knstrn/Cenpe/Chd3/Gpsm2/Aspm/Espl1/Aaas/Ndc80/Kif23/Haus3/Cep72/Aurkc/Ckap5/Stmn1/Tacc3/Plk1/Psrc1/Tubg1/Aunip/Fbxo5/Bora/Cdc20/Mlh1/Kif4a/Haus4/Cenpw/Racgap1/Haus7/Kif11/Stil/Ccnb1/Tubb5	40
GO	BP	GO:0000226	microtubule cytoskeleton organization	81/909	472/13297	6.3575e-15	2.41744e-12	Kifc1/Nuf2/Tuba4a/Aurka/Nek2/Chp1/Nusap1/Kif18a/Mad2l1/Aurkb/Cdk2/Spc25/Spdl1/Ccnf/Xrcc2/Prkaa2/Mybl2/Tpx2/Knstrn/Cenpe/Chd3/Xpo1/Wee1/Cep295/Plk4/Spag5/Gpsm2/Aspm/Trdn/Espl1/Prc1/Sapcd2/Aaas/Ndc80/Kif23/Haus3/Ska1/Ssx2ip/Cep72/Aurkc/Ckap5/Pclaf/Stmn1/Tacc3/Tubb6/Gapdh/Plk1/Kif2c/Dag1/Psrc1/Tubg1/Kif18b/Ska3/Cep76/Aunip/Cenpj/Fbxo5/Kif20a/Ckap2/Bora/Gas2l3/Ska2/Chordc1/Cdc20/Mcph1/Mlh1/Kif4a/Haus…	81
GO	CC	GO:0005743	mitochondrial inner membrane	60/928	294/13693	6.75301e-15	4.76931e-13	Abcb7/Atp5f1b/Sdhc/Atp5pd/Slc25a19/Mtfp1/Ndufa8/Ndufa5/Aifm1/Timm17a/Atp5mc1/Cox4i2/Immt/Ndufs3/Ndufb9/Etfdh/Oxa1l/Coq3/Ppif/Slc25a4/Ndufs4/Got2/Ndufs1/Slc25a15/Ndufb5/Mpc1/Cyc1/Uqcrh/Chchd3/Sdha/Hspd1/Atp5f1d/Dhodh/Timm21/Coq9/Letm1/Afg3l2/Ndufab1/Uqcrfs1/Tomm40/Cox5a/Pde2a/Timm23/Atp5md/Them4/Sdhd/Hccs/Atp5mg/Cox7c/Ndufa4l2/Uqcrc1/Uqcrc2/Ndufs2/Slc25a5/Ndufv2/Micos10/Dmd/Uqcc1/Cox7b/Ndufa3	60
GO	BP	GO:0010564	regulation of cell cycle process	77/909	446/13297	2.22488e-14	7.34908e-12	Cdk1/Cit/Cdc7/Atp2b4/Cenpf/Pttg1/Dtl/Rad21/Nek2/Igf1/Mad2l1/Aurkb/Foxm1/Ezh2/Hspa2/Rbl1/Spdl1/Ccnf/Bub1b/Tpx2/Knstrn/Cenpe/Pdxp/Bmp4/Topbp1/Piwil2/Xpo1/Smarcd3/Cep295/Clspn/Plk4/Spag5/Gpsm2/Rpa2/Prc1/Ndc80/Klhl13/Jade1/Kif23/Ube2c/Ticrr/Fam83d/Aurkc/Fgfr1/Necab3/Anxa1/Plk1/Kif20b/Psrc1/Fen1/Bub3/Cdc25b/Atad5/Cep76/E2f8/Cenpj/Fbxo5/Ect2/Kif20a/Bora/Chordc1/Cdc20/Mcph1/Ttk/Bub1/Incenp/Kif14/Btn2a2/…	77
GO	BP	GO:0006091	generation of precursor metabolites and energy	65/909	341/13297	2.25481e-14	7.34908e-12	Cdk1/Kl/Mdh2/Sdhc/Pnpt1/Fh/AABR07037995.1/Eno3/Igf1/Ppp1cb/Dlst/Ogdh/Ndufa8/Ndufa5/Dld/Idh3B/Cyb561/Dyrk2/Cox4i2/Pdhb/Ugp2/Mdh1/Ndufb9/Etfdh/Slc25a13/Dlat/Idh3a/Cycs/Ppif/Ndufs4/Ndufs1/Fdx1/Cyc1/Uqcrh/Sdha/Idh2/Enpp1/Atp5f1d/Coq9/Agl/Ciapin1/Mtfr1l/Pfkp/Sucla2/Etfb/Uqcrfs1/Gapdh/Cox5a/Sdhd/Cs/Aldh5a1/Aco2/Cox10/Cox7c/Ndufa4l2/Uqcrc1/LOC100363502/Ndufs2/Ndufv2/Pgam1/AABR07070043.1/Cox7b/Pfkm/Pgk1/…	65
GO	CC	GO:0019866	organelle inner membrane	64/928	336/13693	2.57114e-14	1.6141e-12	Nrm/Abcb7/Atp5f1b/Sdhc/Atp5pd/Slc25a19/Mtfp1/Ndufa8/Ndufa5/Aifm1/Timm17a/Itpr1/Atp5mc1/Cox4i2/Tmpo/Immt/Ndufs3/Ndufb9/Etfdh/Oxa1l/Coq3/Ppif/Slc25a4/Ndufs4/Got2/Ndufs1/Slc25a15/Ndufb5/Mpc1/Cyc1/Uqcrh/Chchd3/Sdha/Lmnb1/Hspd1/Atp5f1d/Dhodh/Timm21/Coq9/Letm1/Afg3l2/Ndufab1/Uqcrfs1/Tomm40/Cox5a/Pde2a/Timm23/Atp5md/Them4/Sdhd/Hccs/Atp5mg/Cox7c/Ndufa4l2/Uqcrc1/Uqcrc2/Ndufs2/Slc25a5/Ndufv2/Micos10/Dmd/Uq…	64
GO	CC	GO:0044455	mitochondrial membrane part	48/928	212/13693	6.16943e-14	3.48573e-12	Atp5f1b/Sdhc/Atp5pd/Slc25a19/Ndufa8/Ndufa5/Tmem70/Timm17a/Atp5mc1/Cox4i2/Ndufs3/Ndufb9/Etfdh/Oxa1l/Coq3/Ppif/Ndufs4/Ndufs1/Mgarp/Ndufb5/Samm50/Mpc1/Cyc1/Uqcrh/Chchd3/Sdha/Hspd1/Atp5f1d/Dmpk/Timm21/Afg3l2/Ndufab1/Uqcrfs1/Tomm40/Cox5a/Timm23/Atp5md/Sdhd/Atp5mg/Ndufa4l2/Uqcrc1/Uqcrc2/Ndufs2/Ndufv2/Micos10/Dmd/Cox7b/Ndufa3	48
GO	CC	GO:0031966	mitochondrial membrane	76/928	464/13693	3.68096e-13	1.89067e-11	Rtn4ip1/Dnm1l/Abcb7/Atp5f1b/Sdhc/Atp5pd/Slc25a19/Calm1/Mtfp1/Ogdh/Ndufa8/Ndufa5/Aifm1/Vdac1/Tmem70/Timm17a/Atp5mc1/Cox4i2/Immt/Ndufs3/Ndufb9/Etfdh/Oxa1l/Coq3/Ppif/Slc25a4/Ndufs4/Got2/Ndufs1/Slc25a15/Mgarp/Ndufb5/Samm50/Mpc1/Cyc1/Uqcrh/Chchd3/Sdha/Vdac2/Hspd1/Atp5f1d/Dhodh/Dmpk/Timm21/Coq9/Letm1/Anxa1/Afg3l2/Acadvl/Ndufab1/Uqcrfs1/Tomm40/Cox5a/Pde2a/Timm23/Atp5md/Them4/Sdhd/Cox10/Hccs/Atp5mg/Fndc1…	76
GO	BP	GO:0009161	ribonucleoside monophosphate metabolic process	53/909	262/13297	5.31343e-13	1.5845e-10	Ak2/Cdk1/Atp5mc3/Dnm1l/Ppat/Atp5f1b/Atp1b1/Sdhc/Atp5pd/Eno3/Igf1/Ogdh/Ndufa8/Dld/Atp5mc1/Atp1a2/Cox4i2/Ndufb9/Slc25a13/Cycs/Ppif/Nt5e/Ndufs1/Adk/Cyc1/Uqcrh/Sdha/Atp5f1d/Dhodh/Coq9/Atp5f1a/Pfkp/Uqcrfs1/Gapdh/Cox5a/Taf3/Sdhd/Myh6/Atp5mg/Pid1/Cox7c/Uqcrc1/LOC100363502/Ndufs2/Ndufv2/Adssl1/Pgam1/AABR07070043.1/Gmps/LOC314140/Pfkm/Pgk1/Ccnb1	53
GO	BP	GO:0006099	tricarboxylic acid cycle	16/909	26/13297	5.556e-13	1.5845e-10	Mdh2/Sdhc/Fh/Dlst/Ogdh/Idh3B/Pdhb/Mdh1/Dlat/Idh3a/Sdha/Idh2/Sucla2/Sdhd/Cs/Aco2	16
GO	BP	GO:1902850	microtubule cytoskeleton organization involved in mitosis	33/909	115/13297	6.32715e-13	1.69828e-10	Kifc1/Nuf2/Aurka/Nek2/Nusap1/Mad2l1/Aurkb/Spc25/Spdl1/Mybl2/Tpx2/Cenpe/Gpsm2/Sapcd2/Aaas/Ndc80/Kif23/Aurkc/Stmn1/Tacc3/Plk1/Psrc1/Tubg1/Bora/Cdc20/Mcph1/Kif4a/Racgap1/Zw10/Kif11/Stil/Nde1/Ccnb1	33
GO	BP	GO:0009123	nucleoside monophosphate metabolic process	55/909	281/13297	7.87333e-13	1.99589e-10	Ak2/Cdk1/Atp5mc3/Dnm1l/Ppat/Atp5f1b/Atp1b1/Sdhc/Atp5pd/Eno3/Igf1/Ogdh/Ndufa8/Dld/Dut/Atp5mc1/Atp1a2/Cox4i2/Ndufb9/Slc25a13/Cycs/Ppif/Nt5e/Ndufs1/Adk/Cyc1/Uqcrh/Sdha/Atp5f1d/Dhodh/Coq9/Atp5f1a/Pfkp/Uqcrfs1/Gapdh/Cox5a/Taf3/Sdhd/Myh6/Atp5mg/Pid1/Cox7c/Uqcrc1/LOC100363502/Ndufs2/Ndufv2/Adssl1/Tk1/Pgam1/AABR07070043.1/Gmps/LOC314140/Pfkm/Pgk1/Ccnb1	55
GO	BP	GO:0009060	aerobic respiration	25/909	68/13297	8.37603e-13	2.01157e-10	Mdh2/Sdhc/Fh/Dlst/Ogdh/Idh3B/Cox4i2/Pdhb/Mdh1/Dlat/Idh3a/Cycs/Uqcrh/Sdha/Idh2/Atp5f1d/Mtfr1l/Sucla2/Cox5a/Sdhd/Cs/Aco2/Cox10/Cox7c/LOC100363502	25
GO	CC	GO:0098800	inner mitochondrial membrane protein complex	35/928	131/13693	1.00278e-12	4.72141e-11	Atp5f1b/Sdhc/Atp5pd/Ndufa8/Ndufa5/Timm17a/Atp5mc1/Cox4i2/Ndufs3/Ndufb9/Ppif/Ndufs4/Ndufs1/Ndufb5/Cyc1/Uqcrh/Chchd3/Sdha/Atp5f1d/Timm21/Afg3l2/Ndufab1/Uqcrfs1/Cox5a/Timm23/Atp5md/Sdhd/Atp5mg/Ndufa4l2/Uqcrc1/Uqcrc2/Ndufs2/Ndufv2/Micos10/Ndufa3	35
GO	BP	GO:0006753	nucleoside phosphate metabolic process	79/909	498/13297	1.04574e-12	2.38585e-10	Ak2/Cdk1/Mdh2/Atp5mc3/Dnm1l/Ppat/Atp5f1b/Atp1b1/Sdhc/Atp5pd/Eno3/Igf1/Ogdh/Ndufa8/Hsd11b1/Elovl5/Dld/Pdhx/Acss1/Dut/Atp5mc1/Atp1a2/Idh3B/Cox4i2/Pdhb/Mdh1/Nppa/LOC100359539/Ndufb9/Slc25a13/Dlat/Cycs/Ppif/Nt5e/Ndufs1/Gucy1b1/Adk/Mpc1/Cyc1/Uqcrh/Ldha/Sdha/Idh2/Enpp1/Atp5f1d/AABR07026654.1/Dhodh/Coq9/Atp5f1a/Pfkp/Sucla2/Uqcrfs1/Gapdh/Cox5a/Taf3/Pde2a/Flad1/Sdhd/Pdha1/Myh6/Nnt/Atp5mg/Pid1/Cox7c/Uqcrc1…	79
GO	BP	GO:0009167	purine ribonucleoside monophosphate metabolic process	51/909	253/13297	1.69733e-12	3.68806e-10	Ak2/Cdk1/Atp5mc3/Dnm1l/Ppat/Atp5f1b/Atp1b1/Sdhc/Atp5pd/Eno3/Igf1/Ogdh/Ndufa8/Dld/Atp5mc1/Atp1a2/Cox4i2/Ndufb9/Slc25a13/Cycs/Ppif/Nt5e/Ndufs1/Adk/Cyc1/Uqcrh/Sdha/Atp5f1d/Coq9/Atp5f1a/Pfkp/Uqcrfs1/Gapdh/Cox5a/Taf3/Sdhd/Myh6/Atp5mg/Pid1/Cox7c/Uqcrc1/LOC100363502/Ndufs2/Ndufv2/Adssl1/Pgam1/AABR07070043.1/Gmps/Pfkm/Pgk1/Ccnb1	51
GO	BP	GO:0009117	nucleotide metabolic process	78/909	494/13297	1.87703e-12	3.89312e-10	Ak2/Cdk1/Mdh2/Atp5mc3/Dnm1l/Ppat/Atp5f1b/Atp1b1/Sdhc/Atp5pd/Eno3/Igf1/Ogdh/Ndufa8/Hsd11b1/Elovl5/Dld/Pdhx/Acss1/Dut/Atp5mc1/Atp1a2/Idh3B/Cox4i2/Pdhb/Mdh1/Nppa/LOC100359539/Ndufb9/Slc25a13/Dlat/Cycs/Ppif/Nt5e/Ndufs1/Gucy1b1/Adk/Mpc1/Cyc1/Uqcrh/Ldha/Sdha/Idh2/Enpp1/Atp5f1d/AABR07026654.1/Dhodh/Coq9/Atp5f1a/Pfkp/Sucla2/Uqcrfs1/Gapdh/Cox5a/Taf3/Pde2a/Flad1/Sdhd/Pdha1/Myh6/Nnt/Atp5mg/Pid1/Cox7c/Uqcrc1…	78
GO	BP	GO:0009126	purine nucleoside monophosphate metabolic process	51/909	254/13297	1.98774e-12	3.9435e-10	Ak2/Cdk1/Atp5mc3/Dnm1l/Ppat/Atp5f1b/Atp1b1/Sdhc/Atp5pd/Eno3/Igf1/Ogdh/Ndufa8/Dld/Atp5mc1/Atp1a2/Cox4i2/Ndufb9/Slc25a13/Cycs/Ppif/Nt5e/Ndufs1/Adk/Cyc1/Uqcrh/Sdha/Atp5f1d/Coq9/Atp5f1a/Pfkp/Uqcrfs1/Gapdh/Cox5a/Taf3/Sdhd/Myh6/Atp5mg/Pid1/Cox7c/Uqcrc1/LOC100363502/Ndufs2/Ndufv2/Adssl1/Pgam1/AABR07070043.1/Gmps/Pfkm/Pgk1/Ccnb1	51
GO	BP	GO:0007346	regulation of mitotic cell cycle	64/909	367/13297	2.4447e-12	4.64799e-10	Cdk1/Sik1/Cdc7/Cenpf/Pnpt1/Pttg1/Dtl/Rad21/Nek2/Igf1/Mad2l1/Aurkb/Ezh2/Hspa2/Usp2/Rbl1/Spdl1/Bub1b/Tpx2/Zwilch/Cenpe/Pdxp/Bmp4/Topbp1/Wee1/Smarcd3/Clspn/Ptpn3/Gpsm2/Rpa2/Ndc80/Jade1/Cks2/Ube2c/Ticrr/Fgfr1/Necab3/Afap1l2/Anxa1/Plk1/Kif20b/Psrc1/Bub3/Cdc25b/Atad5/Fbxo5/Bora/Mcph1/Ttk/Bub1/Incenp/Kntc1/Kif14/Btn2a2/Cks1b/Cdca5/Cdc45/Gas1/Birc5/Eif4e/Zw10/Kif11/Cav2/Ccnb1	64
GO	BP	GO:0006101	citrate metabolic process	16/909	28/13297	2.79275e-12	5.09733e-10	Mdh2/Sdhc/Fh/Dlst/Ogdh/Idh3B/Pdhb/Mdh1/Dlat/Idh3a/Sdha/Idh2/Sucla2/Sdhd/Cs/Aco2	16
GO	BP	GO:0022900	electron transport chain	33/909	121/13297	3.01517e-12	5.29162e-10	Cdk1/Sdhc/Ndufa8/Ndufa5/Dld/Cyb561/Cox4i2/Ndufb9/Etfdh/Slc25a13/Cycs/Ndufs4/Ndufs1/Fdx1/Cyc1/Uqcrh/Sdha/Coq9/Ciapin1/Etfb/Uqcrfs1/Cox5a/Sdhd/Aldh5a1/Cox10/Cox7c/Ndufa4l2/Uqcrc1/LOC100363502/Ndufs2/Ndufv2/Cox7b/Ccnb1	33
GO	CC	GO:0000794	condensed nuclear chromosome	24/928	68/13693	5.60643e-12	2.43664e-10	Nuf2/Rad21/Nek2/Aurkb/Dsn1/Hspa2/Bub1b/Ncapd3/H2afx/Ncaph/Ndc80/Aurkc/Plk1/Pmf1/Tubg1/Cenpc/Mis18bp1/Bub1/Incenp/Mlh1/Rad51/Cenpk/Ncapd2/Ccnb1	24
GO	BP	GO:0046034	ATP metabolic process	46/909	222/13297	7.8253e-12	1.32248e-09	Ak2/Cdk1/Atp5mc3/Dnm1l/Atp5f1b/Atp1b1/Sdhc/Atp5pd/Eno3/Igf1/Ogdh/Ndufa8/Dld/Atp5mc1/Atp1a2/Cox4i2/Ndufb9/Slc25a13/Cycs/Ppif/Ndufs1/Cyc1/Uqcrh/Sdha/Atp5f1d/Coq9/Atp5f1a/Pfkp/Uqcrfs1/Gapdh/Cox5a/Taf3/Sdhd/Myh6/Atp5mg/Pid1/Cox7c/Uqcrc1/LOC100363502/Ndufs2/Ndufv2/Pgam1/AABR07070043.1/Pfkm/Pgk1/Ccnb1	46
GO	CC	GO:0072686	mitotic spindle	28/928	93/13693	8.16409e-12	3.2948e-10	Kifc1/Cdk1/Cdc7/Aurka/Nusap1/Kif18a/Mad2l1/Aurkb/Tpx2/Knstrn/Cenpe/Cep295/Gpsm2/Aspm/Espl1/Aaas/Kif23/Haus3/Ska1/Fam83d/Kif20b/Kif22/Kif18b/Ect2/Ckap2l/Rangap1/Racgap1/Kif11	28
GO	BP	GO:0019693	ribose phosphate metabolic process	67/909	405/13297	8.86026e-12	1.44391e-09	Ak2/Cdk1/Atp5mc3/Dnm1l/Ppat/Atp5f1b/Atp1b1/Sdhc/Atp5pd/Eno3/Igf1/Ogdh/Ndufa8/Hsd11b1/Elovl5/Dld/Pdhx/Acss1/Atp5mc1/Atp1a2/Cox4i2/Pdhb/Nppa/Ndufb9/Slc25a13/Dlat/Cycs/Ppif/Nt5e/Ndufs1/Gucy1b1/Adk/Mpc1/Cyc1/Uqcrh/Sdha/Enpp1/Atp5f1d/AABR07026654.1/Dhodh/Coq9/Atp5f1a/Pfkp/Sucla2/Uqcrfs1/Gapdh/Cox5a/Taf3/Pde2a/Sdhd/Pdha1/Myh6/Atp5mg/Pid1/Cox7c/Uqcrc1/LOC100363502/Ndufs2/Ndufv2/Adssl1/Pgam1/AABR07070043…	67
GO	BP	GO:0009150	purine ribonucleotide metabolic process	64/909	379/13297	1.05659e-11	1.66248e-09	Ak2/Cdk1/Atp5mc3/Dnm1l/Ppat/Atp5f1b/Atp1b1/Sdhc/Atp5pd/Eno3/Igf1/Ogdh/Ndufa8/Elovl5/Dld/Pdhx/Acss1/Atp5mc1/Atp1a2/Cox4i2/Pdhb/Nppa/Ndufb9/Slc25a13/Dlat/Cycs/Ppif/Nt5e/Ndufs1/Gucy1b1/Adk/Mpc1/Cyc1/Uqcrh/Sdha/Enpp1/Atp5f1d/AABR07026654.1/Coq9/Atp5f1a/Pfkp/Sucla2/Uqcrfs1/Gapdh/Cox5a/Taf3/Pde2a/Sdhd/Pdha1/Myh6/Atp5mg/Pid1/Cox7c/Uqcrc1/LOC100363502/Ndufs2/Ndufv2/Adssl1/Pgam1/AABR07070043.1/Gmps/Pfkm/P…	64
GO	BP	GO:0006260	DNA replication	43/909	201/13297	1.25818e-11	1.9137e-09	Cdk1/Rfc5/Mcm7/Rfc4/Mcm4/Cdc7/Polq/Rpa1/Mcm6/Zranb3/Pole2/Nfic/Rbbp7/Cdk2/Mms22l/Ccne2/Gins1/Mcm3/Recql/Rpa2/Mcm5/Ccna2/Ticrr/Pif1/Esco2/Fgfr1/Nasp/Pclaf/Gmnn/Fen1/Pcna/Atad5/E2f8/Usp37/Orc6/Fbxo5/Prim1/Recql4/Rad51/Pole/Rrm1/Cdc45/Rrm2	43
GO	BP	GO:0009259	ribonucleotide metabolic process	65/909	392/13297	1.65464e-11	2.43552e-09	Ak2/Cdk1/Atp5mc3/Dnm1l/Ppat/Atp5f1b/Atp1b1/Sdhc/Atp5pd/Eno3/Igf1/Ogdh/Ndufa8/Elovl5/Dld/Pdhx/Acss1/Atp5mc1/Atp1a2/Cox4i2/Pdhb/Nppa/Ndufb9/Slc25a13/Dlat/Cycs/Ppif/Nt5e/Ndufs1/Gucy1b1/Adk/Mpc1/Cyc1/Uqcrh/Sdha/Enpp1/Atp5f1d/AABR07026654.1/Dhodh/Coq9/Atp5f1a/Pfkp/Sucla2/Uqcrfs1/Gapdh/Cox5a/Taf3/Pde2a/Sdhd/Pdha1/Myh6/Atp5mg/Pid1/Cox7c/Uqcrc1/LOC100363502/Ndufs2/Ndufv2/Adssl1/Pgam1/AABR07070043.1/Gmps/…	65
GO	CC	GO:0000940	condensed chromosome outer kinetochore	10/928	11/13693	2.01768e-11	7.59992e-10	Cenpf/Spdl1/Bub1b/Ndc80/Ska1/Plk1/Ska3/Ska2/Bub1/Ccnb1	10
GO	BP	GO:0072350	tricarboxylic acid metabolic process	16/909	31/13297	2.26868e-11	3.235e-09	Mdh2/Sdhc/Fh/Dlst/Ogdh/Idh3B/Pdhb/Mdh1/Dlat/Idh3a/Sdha/Idh2/Sucla2/Sdhd/Cs/Aco2	16
GO	CC	GO:0005876	spindle microtubule	19/928	45/13693	2.32444e-11	8.20817e-10	Cdk1/Aurka/Nusap1/Kif18a/Aurkb/Cenpe/Cep295/Spag5/Ska1/Aurkc/Plk1/Psrc1/Tubg1/Kif18b/Ska3/Ska2/Kntc1/Zw10/Kif11	19
GO	BP	GO:0006163	purine nucleotide metabolic process	65/909	396/13297	2.61087e-11	3.61012e-09	Ak2/Cdk1/Atp5mc3/Dnm1l/Ppat/Atp5f1b/Atp1b1/Sdhc/Atp5pd/Eno3/Igf1/Ogdh/Ndufa8/Elovl5/Dld/Pdhx/Acss1/Atp5mc1/Atp1a2/Cox4i2/Pdhb/Nppa/Ndufb9/Slc25a13/Dlat/Cycs/Ppif/Nt5e/Ndufs1/Gucy1b1/Adk/Mpc1/Cyc1/Uqcrh/Sdha/Enpp1/Atp5f1d/AABR07026654.1/Coq9/Atp5f1a/Pfkp/Sucla2/Uqcrfs1/Gapdh/Cox5a/Taf3/Pde2a/Sdhd/Pdha1/Myh6/Atp5mg/Pid1/Cox7c/Uqcrc1/LOC100363502/Ndufs2/Ndufv2/Adssl1/Pgam1/AABR07070043.1/Gmps/LOC314…	65
GO	BP	GO:0006261	DNA-dependent DNA replication	31/909	117/13297	3.12249e-11	4.19056e-09	Rfc5/Mcm7/Rfc4/Mcm4/Cdc7/Polq/Rpa1/Mcm6/Zranb3/Pole2/Cdk2/Mms22l/Ccne2/Gins1/Mcm3/Recql/Mcm5/Ticrr/Fgfr1/Gmnn/Fen1/Pcna/Atad5/E2f8/Orc6/Fbxo5/Prim1/Recql4/Rad51/Pole/Cdc45	31
GO	CC	GO:0000778	condensed nuclear chromosome kinetochore	11/928	14/13693	3.94435e-11	1.31092e-09	Nuf2/Dsn1/Bub1b/Ndc80/Plk1/Pmf1/Cenpc/Mis18bp1/Bub1/Cenpk/Ccnb1	11
GO	BP	GO:0022904	respiratory electron transport chain	25/909	80/13297	5.20682e-11	6.7882e-09	Cdk1/Sdhc/Ndufa8/Ndufa5/Dld/Cox4i2/Ndufb9/Etfdh/Slc25a13/Cycs/Ndufs1/Cyc1/Uqcrh/Sdha/Coq9/Uqcrfs1/Cox5a/Sdhd/Aldh5a1/Cox7c/Uqcrc1/LOC100363502/Ndufs2/Ndufv2/Ccnb1	25
GO	CC	GO:0000780	condensed nuclear chromosome, centromeric region	13/928	21/13693	7.16862e-11	2.25015e-09	Nuf2/Aurkb/Dsn1/Bub1b/Ndc80/Aurkc/Plk1/Pmf1/Cenpc/Mis18bp1/Bub1/Cenpk/Ccnb1	13
GO	CC	GO:1990204	oxidoreductase complex	28/928	103/13693	1.20589e-10	3.58594e-09	Sdhc/Dlst/Ogdh/Ndufa8/Ndufa5/Dld/Pdhx/Idh3B/Pdhb/Ndufs3/Ndufb9/Dlat/Ndufs4/Ndufs1/Ndufb5/Cyc1/Uqcrh/Sdha/Ndufab1/Uqcrfs1/Sdhd/Uqcrc1/Gpd2/Uqcrc2/Ndufs2/Ndufv2/Rrm1/Ndufa3	28
GO	BP	GO:0044772	mitotic cell cycle phase transition	50/909	274/13297	1.2533e-10	1.58855e-08	Cdk1/Cit/Cdc7/Ppat/Cenpf/Dtl/Rad21/Mad2l1/Aurkb/Foxm1/Ezh2/Cdk2/Hspa2/Rbl1/Spdl1/Ccnf/Bub1b/Ccne2/Pim2/Cdkn2c/Cenpe/Topbp1/Smarcd3/Clspn/Rpa2/Ndc80/Jade1/Ube2c/Ccna2/Ticrr/Nasp/Necab3/Anxa1/Plk1/Bub3/Atad5/Usp37/Fbxo5/Iqgap3/Ttk/Bub1/Kif14/Pole/Btn2a2/Cdca5/Cdc45/Eif4e/Mastl/Zw10/Ccnb1	50
GO	MF	GO:0016887	ATPase activity	61/883	385/13272	1.59197e-10	1.26561e-07	Hltf/Kifc1/Abcb9/Rfc5/Atp2a2/Mcm7/Rfc4/Mcm4/Polq/Abcb7/Atp5f1b/Atp1b1/Atp2b4/Ercc6l/Myo1d/Atp5pd/Mcm6/Nsf/Kif18a/Hspa2/Atp5mc1/Atp1a2/Xrcc2/Cenpe/Tor4a/Chd3/Recql/Atp7b/Kif23/Mcm5/Atp5f1d/Kif21a/Abcd2/Pif1/Atp5f1a/Anxa1/Abca1/Kif20b/Taf3/Atp1a3/Kif22/Atp12a/Kif18b/Atad5/Kif20a/Atad2/Myh6/Tnnt1/Atp5mg/Atp1a1/Atp2b2/Recql4/Mlh1/Kif14/Rad51/Kif4a/AABR07054639.1/Myh1/Top2a/Kif11/Rad51b	61
GO	BP	GO:0051310	metaphase plate congression	19/909	49/13297	1.60049e-10	1.97379e-08	Kifc1/Nuf2/Cenpf/Kif18a/Spdl1/Cenpe/Ndc80/Fam83d/Kif2c/Psrc1/Kif22/Cenpc/Cdca8/Mlh1/Kif14/Cdca5/Zw10/AABR07066944.1/Ccnb1	19
GO	CC	GO:0098798	mitochondrial protein complex	47/928	252/13693	1.61117e-10	4.55154e-09	Atp5f1b/Sdhc/Pnpt1/Atp5pd/Ndufa8/Ndufa5/Vdac1/Timm17a/Atp5mc1/Idh3B/Cox4i2/Mrpl35/Ndufs3/Ndufb9/Ppif/Mrps25/Ndufs4/Ndufs1/Ndufb5/Samm50/Cyc1/Uqcrh/Mrpl3/Chchd3/Sdha/Atp5f1d/Timm21/Afg3l2/Ndufab1/Uqcrfs1/Tomm40/Cox5a/Timm23/Atp5md/Dap3/Sdhd/Atp5mg/Ndufa4l2/Uqcrc1/Mrpl12/Uqcrc2/Ndufs2/Trmt10c/Ndufv2/Micos10/Mrpl50/Ndufa3	47
GO	BP	GO:0009144	purine nucleoside triphosphate metabolic process	47/909	251/13297	1.84379e-10	2.214e-08	Ak2/Cdk1/Atp5mc3/Dnm1l/Atp5f1b/Atp1b1/Sdhc/Atp5pd/Eno3/Igf1/Ogdh/Ndufa8/Dld/Atp5mc1/Atp1a2/Cox4i2/Ndufb9/Slc25a13/Cycs/Ppif/Ndufs1/Adk/Cyc1/Uqcrh/Sdha/Atp5f1d/Coq9/Atp5f1a/Pfkp/Uqcrfs1/Gapdh/Cox5a/Taf3/Sdhd/Myh6/Atp5mg/Pid1/Cox7c/Uqcrc1/LOC100363502/Ndufs2/Ndufv2/Pgam1/AABR07070043.1/Pfkm/Pgk1/Ccnb1	47
GO	BP	GO:0007052	mitotic spindle organization	26/909	91/13297	1.9986e-10	2.33836e-08	Kifc1/Nuf2/Aurka/Nek2/Aurkb/Spc25/Mybl2/Tpx2/Cenpe/Gpsm2/Aaas/Ndc80/Kif23/Aurkc/Stmn1/Tacc3/Plk1/Psrc1/Tubg1/Bora/Cdc20/Kif4a/Racgap1/Kif11/Stil/Ccnb1	26
GO	BP	GO:0009205	purine ribonucleoside triphosphate metabolic process	46/909	244/13297	2.28335e-10	2.60473e-08	Ak2/Cdk1/Atp5mc3/Dnm1l/Atp5f1b/Atp1b1/Sdhc/Atp5pd/Eno3/Igf1/Ogdh/Ndufa8/Dld/Atp5mc1/Atp1a2/Cox4i2/Ndufb9/Slc25a13/Cycs/Ppif/Ndufs1/Cyc1/Uqcrh/Sdha/Atp5f1d/Coq9/Atp5f1a/Pfkp/Uqcrfs1/Gapdh/Cox5a/Taf3/Sdhd/Myh6/Atp5mg/Pid1/Cox7c/Uqcrc1/LOC100363502/Ndufs2/Ndufv2/Pgam1/AABR07070043.1/Pfkm/Pgk1/Ccnb1	46
GO	BP	GO:0009141	nucleoside triphosphate metabolic process	49/909	270/13297	2.34994e-10	2.61531e-08	Ak2/Cdk1/Atp5mc3/Dnm1l/Atp5f1b/Atp1b1/Sdhc/Atp5pd/Eno3/Igf1/Ogdh/Ndufa8/Dld/Dut/Atp5mc1/Atp1a2/Cox4i2/Ndufb9/Slc25a13/Cycs/Ppif/Ndufs1/Adk/Cyc1/Uqcrh/Sdha/Enpp1/Atp5f1d/Coq9/Atp5f1a/Pfkp/Uqcrfs1/Gapdh/Cox5a/Taf3/Sdhd/Myh6/Atp5mg/Pid1/Cox7c/Uqcrc1/LOC100363502/Ndufs2/Ndufv2/Pgam1/AABR07070043.1/Pfkm/Pgk1/Ccnb1	49
GO	BP	GO:0044770	cell cycle phase transition	53/909	307/13297	2.90587e-10	3.15702e-08	Cdk1/Cit/Cdc7/Ppat/Atp2b4/Cenpf/Dtl/Rad21/Mad2l1/Aurkb/Foxm1/Ezh2/Cdk2/Hspa2/Rbl1/Spdl1/Ccnf/Bub1b/Ccne2/Pim2/Cdkn2c/Cenpe/Topbp1/Smarcd3/Clspn/Rpa2/Ndc80/Jade1/Ube2c/Ccna2/Ticrr/Fam83d/Nasp/Necab3/Anxa1/Plk1/Bub3/Cdc25b/Atad5/Usp37/Fbxo5/Iqgap3/Ttk/Bub1/Kif14/Pole/Btn2a2/Cdca5/Cdc45/Eif4e/Mastl/Zw10/Ccnb1	53
GO	BP	GO:0042773	ATP synthesis coupled electron transport	21/909	63/13297	4.74926e-10	5.03974e-08	Cdk1/Sdhc/Ndufa8/Dld/Cox4i2/Ndufb9/Cycs/Ndufs1/Cyc1/Uqcrh/Sdha/Coq9/Uqcrfs1/Cox5a/Sdhd/Cox7c/Uqcrc1/LOC100363502/Ndufs2/Ndufv2/Ccnb1	21
GO	BP	GO:0009199	ribonucleoside triphosphate metabolic process	46/909	250/13297	5.26851e-10	5.46368e-08	Ak2/Cdk1/Atp5mc3/Dnm1l/Atp5f1b/Atp1b1/Sdhc/Atp5pd/Eno3/Igf1/Ogdh/Ndufa8/Dld/Atp5mc1/Atp1a2/Cox4i2/Ndufb9/Slc25a13/Cycs/Ppif/Ndufs1/Cyc1/Uqcrh/Sdha/Atp5f1d/Coq9/Atp5f1a/Pfkp/Uqcrfs1/Gapdh/Cox5a/Taf3/Sdhd/Myh6/Atp5mg/Pid1/Cox7c/Uqcrc1/LOC100363502/Ndufs2/Ndufv2/Pgam1/AABR07070043.1/Pfkm/Pgk1/Ccnb1	46
GO	BP	GO:0042775	mitochondrial ATP synthesis coupled electron transport	20/909	58/13297	6.19484e-10	6.28157e-08	Cdk1/Sdhc/Ndufa8/Dld/Cox4i2/Ndufb9/Cycs/Cyc1/Uqcrh/Sdha/Coq9/Uqcrfs1/Cox5a/Sdhd/Cox7c/Uqcrc1/LOC100363502/Ndufs2/Ndufv2/Ccnb1	20
GO	BP	GO:0072521	purine-containing compound metabolic process	65/909	428/13297	7.63956e-10	7.57811e-08	Ak2/Cdk1/Atp5mc3/Dnm1l/Ppat/Atp5f1b/Atp1b1/Sdhc/Atp5pd/Eno3/Igf1/Ogdh/Ndufa8/Elovl5/Dld/Pdhx/Acss1/Atp5mc1/Atp1a2/Cox4i2/Pdhb/Nppa/Ndufb9/Slc25a13/Dlat/Cycs/Ppif/Nt5e/Ndufs1/Gucy1b1/Adk/Mpc1/Cyc1/Uqcrh/Sdha/Enpp1/Atp5f1d/AABR07026654.1/Coq9/Atp5f1a/Pfkp/Sucla2/Uqcrfs1/Gapdh/Cox5a/Taf3/Pde2a/Sdhd/Pdha1/Myh6/Atp5mg/Pid1/Cox7c/Uqcrc1/LOC100363502/Ndufs2/Ndufv2/Adssl1/Pgam1/AABR07070043.1/Gmps/LOC314…	65
GO	BP	GO:0060047	heart contraction	36/909	170/13297	8.00947e-10	7.776e-08	Atp2a2/Dnm1l/Kcne1/Sgcd/Rgs4/Atp1b1/Atp2b4/Adora1/Kcnj2/Thrb/Atp1a2/Nppa/Kcnh2/Gch1/Trdn/Myl1/Nup155/Dmpk/Adrb1/Tnnc1/Smtn/Gnao1/Atp1a3/Myl3/Epas1/Myh6/Scn4b/Adm/Tnnt1/Atp1a1/Dmd/Kcne4/Gpx1/Srsf1/Myl4/Cav1	36
GO	BP	GO:0051303	establishment of chromosome localization	20/909	60/13297	1.23284e-09	1.17197e-07	Kifc1/Nuf2/Cenpf/Kif18a/Spdl1/Cenpe/Ndc80/Fam83d/Kif2c/Psrc1/Kif22/Cenpc/Cdca8/Mlh1/Kif14/Cdca5/Zw10/AABR07066944.1/Nde1/Ccnb1	20
GO	BP	GO:0050000	chromosome localization	20/909	61/13297	1.71774e-09	1.59961e-07	Kifc1/Nuf2/Cenpf/Kif18a/Spdl1/Cenpe/Ndc80/Fam83d/Kif2c/Psrc1/Kif22/Cenpc/Cdca8/Mlh1/Kif14/Cdca5/Zw10/AABR07066944.1/Nde1/Ccnb1	20
GO	CC	GO:0070469	respiratory chain	25/928	94/13693	1.962e-09	5.27871e-08	Sdhc/Ndufa8/Ndufa5/Cox4i2/Ndufs3/Ndufb9/Cycs/Ndufs4/Ndufs1/Ndufb5/Cyc1/Uqcrh/Sdha/Ndufab1/Uqcrfs1/Cox5a/Sdhd/Ndufa4l2/Uqcrc1/LOC100363502/Uqcrc2/Ndufs2/Ndufv2/Cox7b/Ndufa3	25
GO	CC	GO:0062023	collagen-containing extracellular matrix	34/928	161/13693	2.06262e-09	5.29717e-08	Nid2/Eln/Gpc4/Lamc2/Lamc1/Fmod/Col3a1/Col5a2/Igf1/Lum/Mgp/Emilin1/Loxl1/Ccn3/Tgfb3/Timp1/Thbs2/Tgfbi/Matn4/Nav2/Col4a1/Vwa1/Dag1/Htra1/Col7a1/Frem2/Frem1/Col11a1/Col4a2/Acan/Cilp/Ltbp1/Lamb2/Pxdn	34
GO	CC	GO:0000922	spindle pole	30/928	132/13693	2.96552e-09	7.28486e-08	Cenpf/Calm1/Aurka/Nek2/Mad2l1/Aurkb/Dsn1/Spdl1/Tpx2/Knstrn/Dlgap5/Gpsm2/Aspm/Aaas/Fam83d/Aurkc/Ckap5/Plk1/Kif20b/Psrc1/Tubg1/Cdc25b/Aunip/Rmdn1/Cdc20/Kntc1/Zw10/Kif11/Nde1/Ccnb1	30
GO	BP	GO:0003015	heart process	36/909	179/13297	3.50807e-09	3.20146e-07	Atp2a2/Dnm1l/Kcne1/Sgcd/Rgs4/Atp1b1/Atp2b4/Adora1/Kcnj2/Thrb/Atp1a2/Nppa/Kcnh2/Gch1/Trdn/Myl1/Nup155/Dmpk/Adrb1/Tnnc1/Smtn/Gnao1/Atp1a3/Myl3/Epas1/Myh6/Scn4b/Adm/Tnnt1/Atp1a1/Dmd/Kcne4/Gpx1/Srsf1/Myl4/Cav1	36
GO	BP	GO:1903046	meiotic cell cycle process	30/909	132/13297	3.60209e-09	3.22281e-07	Nuf2/Pttg1/Aurka/Hspa2/Bub1b/Ccne2/Ncapd3/Piwil2/Smc4/Ndc1/Ncaph/Aspm/Espl1/Plk1/Tubg1/Cdc25b/Cenpc/Smc2/Fbxo5/Sgo2/Cdc20/Ttk/Bub1/Mlh1/Rad51/Prkar1a/Top2a/Mastl/Ncapd2/Fancd2	30
GO	CC	GO:0098803	respiratory chain complex	23/928	83/13693	3.64266e-09	8.57542e-08	Sdhc/Ndufa8/Ndufa5/Cox4i2/Ndufs3/Ndufb9/Ndufs4/Ndufs1/Ndufb5/Cyc1/Uqcrh/Sdha/Ndufab1/Uqcrfs1/Cox5a/Sdhd/Ndufa4l2/Uqcrc1/Uqcrc2/Ndufs2/Ndufv2/Cox7b/Ndufa3	23
GO	CC	GO:0005746	mitochondrial respiratory chain	23/928	84/13693	4.69919e-09	1.06202e-07	Sdhc/Ndufa8/Ndufa5/Cox4i2/Ndufs3/Ndufb9/Ndufs4/Ndufs1/Ndufb5/Cyc1/Uqcrh/Sdha/Ndufab1/Uqcrfs1/Cox5a/Sdhd/Ndufa4l2/Uqcrc1/Uqcrc2/Ndufs2/Ndufv2/Cox7b/Ndufa3	23
GO	BP	GO:0051383	kinetochore organization	11/909	19/13297	6.52906e-09	5.72925e-07	Nuf2/Cenpe/Smc4/Cenpn/Ndc80/Cenph/Cenpc/Smc2/Cenpt/Cenpk/Cenpw	11
GO	MF	GO:0042623	ATPase activity, coupled	49/883	305/13272	6.63695e-09	2.63819e-06	Abcb9/Rfc5/Atp2a2/Mcm7/Rfc4/Mcm4/Polq/Abcb7/Atp5f1b/Atp1b1/Atp2b4/Ercc6l/Myo1d/Atp5pd/Mcm6/Nsf/Kif18a/Hspa2/Atp5mc1/Atp1a2/Xrcc2/Chd3/Recql/Atp7b/Mcm5/Atp5f1d/Abcd2/Pif1/Atp5f1a/Anxa1/Abca1/Kif20b/Taf3/Atp1a3/Atp12a/Kif18b/Atad5/Myh6/Tnnt1/Atp5mg/Atp1a1/Atp2b2/Recql4/Kif14/Rad51/AABR07054639.1/Top2a/Kif11/Rad51b	49
GO	BP	GO:0007080	mitotic metaphase plate congression	15/909	37/13297	6.68723e-09	5.75733e-07	Kifc1/Nuf2/Kif18a/Spdl1/Cenpe/Ndc80/Kif2c/Psrc1/Kif22/Cenpc/Cdca8/Kif14/Cdca5/Zw10/Ccnb1	15
GO	BP	GO:0051983	regulation of chromosome segregation	23/909	85/13297	7.07839e-09	5.98124e-07	Pttg1/Rad21/Nek2/Mad2l1/Aurkb/Spdl1/Bub1b/Knstrn/Cenpe/Spag5/Ndc80/Plk1/Kif2c/Fen1/Bub3/Fbxo5/Ect2/Ttk/Bub1/Cdca5/Racgap1/Zw10/Ccnb1	23
GO	BP	GO:2000816	negative regulation of mitotic sister chromatid separation	14/909	33/13297	1.0594e-08	8.78915e-07	Pttg1/Rad21/Mad2l1/Aurkb/Spdl1/Bub1b/Ndc80/Plk1/Bub3/Fbxo5/Ttk/Bub1/Zw10/Ccnb1	14
GO	BP	GO:0140013	meiotic nuclear division	27/909	116/13297	1.26188e-08	1.0282e-06	Nuf2/Pttg1/Aurka/Hspa2/Bub1b/Ccne2/Piwil2/Smc4/Ndc1/Ncaph/Aspm/Espl1/Plk1/Cdc25b/Cenpc/Smc2/Fbxo5/Sgo2/Cdc20/Ttk/Bub1/Mlh1/Rad51/Prkar1a/Top2a/Mastl/Fancd2	27
GO	BP	GO:0051225	spindle assembly	23/909	88/13297	1.45971e-08	1.16854e-06	Kifc1/Aurka/Nek2/Aurkb/Mybl2/Tpx2/Gpsm2/Aspm/Aaas/Kif23/Haus3/Aurkc/Plk1/Fbxo5/Cdc20/Mlh1/Kif4a/Haus4/Cenpw/Racgap1/Haus7/Kif11/Tubb5	23
GO	BP	GO:1905819	negative regulation of chromosome separation	14/909	34/13297	1.68826e-08	1.32819e-06	Pttg1/Rad21/Mad2l1/Aurkb/Spdl1/Bub1b/Ndc80/Plk1/Bub3/Fbxo5/Ttk/Bub1/Zw10/Ccnb1	14
GO	BP	GO:0006119	oxidative phosphorylation	23/909	89/13297	1.84307e-08	1.42541e-06	Cdk1/Sdhc/Ndufa8/Dld/Cox4i2/Ndufb9/Cycs/Ppif/Ndufs1/Cyc1/Uqcrh/Sdha/Coq9/Uqcrfs1/Cox5a/Sdhd/Cox7c/Uqcrc1/LOC100363502/Ndufs2/Ndufv2/Pgk1/Ccnb1	23
GO	BP	GO:0008608	attachment of spindle microtubules to kinetochore	12/909	25/13297	2.19623e-08	1.67023e-06	Nuf2/Nek2/Knstrn/Cenpe/Spag5/Ndc80/Kif2c/Cenpc/Ect2/Racgap1/Ccnb1/Knl1	12
GO	CC	GO:0005874	microtubule	47/928	292/13693	2.29632e-08	4.99008e-07	Kifc1/Cdk1/Dnm1l/Tuba4a/Aurka/Nusap1/Kif18a/Aurkb/Tpx2/Knstrn/Cenpe/Tubb4b/Cep295/Reep4/Spag5/Aspm/Kif23/Kif21a/Ska1/Aurkc/Ckap5/Gtse1/Stmn1/Tubb6/Plk1/Kif20b/Kif2c/Psrc1/Tubg1/Kif22/Kif18b/Ska3/Kif20a/Ckap2/Rmdn1/Ska2/Kntc1/Kif14/Kif4a/Tuba8/Clmp/Tuba1b/Zw10/Kif11/Fmr1/Nde1/Tubb5	47
GO	BP	GO:0051321	meiotic cell cycle	33/909	167/13297	2.47745e-08	1.85321e-06	Nuf2/Rpa1/Pttg1/Rad21/Aurka/Hspa2/Bub1b/Ccne2/Ncapd3/Piwil2/Smc4/Ndc1/Ncaph/Aspm/Espl1/Aurkc/Plk1/Tubg1/Cdc25b/Cenpc/Smc2/Fbxo5/Sgo2/Cdc20/Ttk/Bub1/Mlh1/Rad51/Prkar1a/Top2a/Mastl/Ncapd2/Fancd2	33
GO	CC	GO:0031012	extracellular matrix	43/928	256/13693	2.57243e-08	5.38304e-07	Nid2/Eln/Gpc4/Lamc2/Lamc1/Fmod/Col3a1/Col5a2/Igf1/Cthrc1/Lum/Mgp/Spon2/Emilin1/Loxl1/Ccn3/Tgfb3/Timp1/Thbs2/Col8a2/Tgfbi/Lrig1/Matn4/Lox/Nav2/Col4a1/Crispld2/Vwa1/Dag1/Htra1/Col7a1/Frem2/Frem1/Col11a1/Col4a2/Tril/Acan/Cilp/Col16a1/Ltbp1/Col8a1/Lamb2/Pxdn	43
GO	BP	GO:0033048	negative regulation of mitotic sister chromatid segregation	14/909	36/13297	4.04626e-08	2.97791e-06	Pttg1/Rad21/Mad2l1/Aurkb/Spdl1/Bub1b/Ndc80/Plk1/Bub3/Fbxo5/Ttk/Bub1/Zw10/Ccnb1	14
GO	BP	GO:0016999	antibiotic metabolic process	24/909	100/13297	4.30988e-08	3.12159e-06	Mdh2/Sdhc/Fh/Dlst/Ogdh/Acss1/Idh3B/Pdhb/Mdh1/Dlat/Idh3a/Cycs/Sdha/Idh2/Dpep1/Sucla2/Sdhd/Cs/Aldh5a1/Aco2/Nnt/LOC100363502/Gpx1/Pxdn	24
GO	BP	GO:0034501	protein localization to kinetochore	9/909	14/13297	4.59486e-08	3.276e-06	Cdk1/Aurkb/Spdl1/Ndc80/Ttk/Haspin/Zw10/AABR07066944.1/Knl1	9
GO	MF	GO:0009055	electron transfer activity	19/883	68/13272	5.33114e-08	1.41275e-05	Sdhc/Dld/Cox4i2/Etfdh/Cycs/Ndufs1/Fdx1/Cyc1/Uqcrh/Sdha/Ciapin1/Etfb/Uqcrfs1/Cox5a/Cox10/Cox7c/Ndufa4l2/LOC100363502/Cox7b	19
GO	BP	GO:0071459	protein localization to chromosome, centromeric region	10/909	18/13297	5.60898e-08	3.9375e-06	Cdk1/Aurkb/Spdl1/Bub1b/Ndc80/Ttk/Haspin/Zw10/AABR07066944.1/Knl1	10
GO	BP	GO:0033046	negative regulation of sister chromatid segregation	14/909	37/13297	6.10214e-08	4.2188e-06	Pttg1/Rad21/Mad2l1/Aurkb/Spdl1/Bub1b/Ndc80/Plk1/Bub3/Fbxo5/Ttk/Bub1/Zw10/Ccnb1	14
GO	BP	GO:0030261	chromosome condensation	13/909	32/13297	6.70144e-08	4.49687e-06	Cdk1/Nusap1/Ncapd3/Smc4/Ncaph/Banf1/Smc2/Mcph1/Ncapg/Cdca5/Top2a/Ncapd2/Ccnb1	13
GO	BP	GO:0045841	negative regulation of mitotic metaphase/anaphase transition	13/909	32/13297	6.70144e-08	4.49687e-06	Rad21/Mad2l1/Aurkb/Spdl1/Bub1b/Ndc80/Plk1/Bub3/Fbxo5/Ttk/Bub1/Zw10/Ccnb1	13
GO	BP	GO:0051304	chromosome separation	20/909	74/13297	6.91883e-08	4.5126e-06	Pttg1/Rad21/Mad2l1/Aurkb/Spdl1/Bub1b/Ncapd3/Cenpe/Ncaph/Espl1/Ndc80/Plk1/Bub3/Fbxo5/Ttk/Bub1/Mlh1/Zw10/Ncapd2/Ccnb1	20
GO	BP	GO:1901990	regulation of mitotic cell cycle phase transition	35/909	191/13297	6.92269e-08	4.5126e-06	Cdk1/Cdc7/Cenpf/Dtl/Rad21/Mad2l1/Aurkb/Ezh2/Hspa2/Rbl1/Spdl1/Bub1b/Cenpe/Topbp1/Smarcd3/Clspn/Rpa2/Ndc80/Jade1/Ube2c/Ticrr/Necab3/Anxa1/Plk1/Bub3/Atad5/Fbxo5/Ttk/Bub1/Kif14/Btn2a2/Cdca5/Cdc45/Zw10/Ccnb1	35
GO	BP	GO:0045839	negative regulation of mitotic nuclear division	15/909	43/13297	7.33454e-08	4.71373e-06	Pttg1/Rad21/Mad2l1/Aurkb/Spdl1/Bub1b/Bmp4/Ndc80/Plk1/Bub3/Fbxo5/Ttk/Bub1/Zw10/Ccnb1	15
GO	BP	GO:1901987	regulation of cell cycle phase transition	38/909	218/13297	7.59755e-08	4.81494e-06	Cdk1/Cdc7/Atp2b4/Cenpf/Dtl/Rad21/Mad2l1/Aurkb/Ezh2/Hspa2/Rbl1/Spdl1/Bub1b/Cenpe/Topbp1/Smarcd3/Clspn/Rpa2/Ndc80/Jade1/Ube2c/Ticrr/Fam83d/Necab3/Anxa1/Plk1/Bub3/Cdc25b/Atad5/Fbxo5/Ttk/Bub1/Kif14/Btn2a2/Cdca5/Cdc45/Zw10/Ccnb1	38
GO	BP	GO:0051784	negative regulation of nuclear division	16/909	49/13297	7.83264e-08	4.89594e-06	Pttg1/Rad21/Mad2l1/Aurkb/Spdl1/Bub1b/Bmp4/Ndc80/Plk1/Bub3/Fbxo5/Ttk/Bub1/Prkar1a/Zw10/Ccnb1	16
GO	BP	GO:1901293	nucleoside phosphate biosynthetic process	45/909	283/13297	8.43883e-08	5.20357e-06	Ak2/Atp5mc3/Ppat/Atp5f1b/Atp5pd/Eno3/Igf1/Ogdh/Elovl5/Dld/Pdhx/Acss1/Dut/Atp5mc1/Pdhb/Nppa/LOC100359539/Slc25a13/Dlat/Gucy1b1/Adk/Mpc1/Cyc1/Idh2/Atp5f1d/AABR07026654.1/Dhodh/Atp5f1a/Pfkp/Gapdh/Taf3/Flad1/Pdha1/Atp5mg/Pid1/Rrm1/Adssl1/Tk1/Pgam1/AABR07070043.1/Gmps/Rrm2/LOC314140/Pfkm/Pgk1	45
GO	BP	GO:0044786	cell cycle DNA replication	14/909	38/13297	9.05771e-08	5.4382e-06	Mcm7/Mcm4/Cdc7/Gins1/Mcm3/Mcm5/Fgfr1/Gmnn/Pcna/Atad5/E2f8/Fbxo5/Rad51/Cdc45	14
GO	BP	GO:0051985	negative regulation of chromosome segregation	14/909	38/13297	9.05771e-08	5.4382e-06	Pttg1/Rad21/Mad2l1/Aurkb/Spdl1/Bub1b/Ndc80/Plk1/Bub3/Fbxo5/Ttk/Bub1/Zw10/Ccnb1	14
GO	BP	GO:0003012	muscle system process	48/909	313/13297	9.84135e-08	5.83196e-06	Gatm/Atp2a2/Kcne1/Mylk/Sgcd/Rgs4/Atp1b1/Atp2b4/Adora1/Myocd/Igf1/Mb/Kcnj2/Lmcd1/Ezh2/Sulf2/Casq1/Atp1a2/Nppa/Grip2/Kcnh2/Cald1/Anxa6/Myl1/Nup155/Dmpk/Trpc3/Tnnc1/Smtn/Atp1a3/Hspb6/Myl3/Myh6/Scn4b/Tnnt1/Atp1a1/Rock1/Mef2c/Cacna1s/Dmd/Kcne4/Myh1/Srsf1/Myl4/Lmod1/Cav1/Acta2/Errfi1	48
GO	BP	GO:1902100	negative regulation of metaphase/anaphase transition of cell cycle	13/909	33/13297	1.03688e-07	6.06573e-06	Rad21/Mad2l1/Aurkb/Spdl1/Bub1b/Ndc80/Plk1/Bub3/Fbxo5/Ttk/Bub1/Zw10/Ccnb1	13
GO	BP	GO:0033260	nuclear DNA replication	12/909	28/13297	1.06026e-07	6.12401e-06	Mcm7/Mcm4/Cdc7/Gins1/Mcm3/Mcm5/Fgfr1/Gmnn/Pcna/Atad5/Rad51/Cdc45	12
GO	BP	GO:0006936	muscle contraction	39/909	230/13297	1.09962e-07	6.27196e-06	Atp2a2/Kcne1/Mylk/Sgcd/Atp1b1/Atp2b4/Adora1/Myocd/Mb/Kcnj2/Sulf2/Casq1/Atp1a2/Nppa/Grip2/Kcnh2/Cald1/Anxa6/Myl1/Nup155/Dmpk/Tnnc1/Smtn/Atp1a3/Hspb6/Myl3/Myh6/Scn4b/Tnnt1/Atp1a1/Cacna1s/Dmd/Kcne4/Myh1/Srsf1/Myl4/Lmod1/Cav1/Acta2	39
GO	BP	GO:0090068	positive regulation of cell cycle process	34/909	186/13297	1.13175e-07	6.37554e-06	Cdk1/Cit/Cdc7/Dtl/Rad21/Igf1/Mad2l1/Aurkb/Ezh2/Hspa2/Piwil2/Smarcd3/Cep295/Plk4/Gpsm2/Ndc80/Kif23/Ube2c/Fam83d/Fgfr1/Anxa1/Kif20b/Fen1/Cdc25b/Atad5/E2f8/Cenpj/Fbxo5/Ect2/Kif14/Cdca5/Racgap1/Cdc45/Ccnb1	34
GO	BP	GO:0006941	striated muscle contraction	28/909	137/13297	1.34607e-07	7.49039e-06	Atp2a2/Kcne1/Sgcd/Atp1b1/Adora1/Mb/Kcnj2/Casq1/Atp1a2/Nppa/Kcnh2/Myl1/Nup155/Dmpk/Tnnc1/Smtn/Atp1a3/Myl3/Myh6/Scn4b/Tnnt1/Atp1a1/Dmd/Kcne4/Myh1/Srsf1/Myl4/Cav1	28
GO	BP	GO:0007098	centrosome cycle	24/909	106/13297	1.41474e-07	7.77763e-06	Aurka/Nek2/Cdk2/Ccnf/Xrcc2/Chd3/Xpo1/Cep295/Plk4/Haus3/Ssx2ip/Cep72/Ckap5/Pclaf/Plk1/Cep76/Cenpj/Chordc1/Mcph1/Haus4/Haus7/Kif11/Stil/Nde1	24
GO	BP	GO:0060048	cardiac muscle contraction	24/909	107/13297	1.7077e-07	9.27647e-06	Atp2a2/Kcne1/Sgcd/Atp1b1/Adora1/Kcnj2/Atp1a2/Nppa/Kcnh2/Myl1/Nup155/Tnnc1/Smtn/Atp1a3/Myl3/Myh6/Scn4b/Tnnt1/Atp1a1/Dmd/Kcne4/Srsf1/Myl4/Cav1	24
GO	CC	GO:0000228	nuclear chromosome	62/928	465/13693	1.99776e-07	4.0312e-06	Hat1/Nrip1/Chaf1b/Nuf2/Rpa1/Myocd/Zranb3/Pole2/Rad21/Nek2/Ppp1cb/Asf1b/Rbbp7/Aurkb/Ezh2/Dsn1/Hspa2/Thrb/Mms22l/Bub1b/Gins1/Ncapd3/Chd3/Rara/Smarcd3/H2afx/Cbx3/Ncaph/Rpa2/Hmgb2/Ndc80/Aurkc/Pif1/Esco2/Nasp/Necab3/Plk1/Pmf1/Tubg1/Taf5/Fen1/Anp32e/Pcna/Cenpc/Smc2/Mis18bp1/Orc6/Prim1/Bub1/Incenp/Mef2c/Mlh1/Rad51/Pole/Cenpk/Uhrf1/Cdc45/Top2a/Ncapd2/Ccnb1/Suz12/Rad51ap1	62
GO	BP	GO:0009165	nucleotide biosynthetic process	44/909	282/13297	2.04533e-07	1.09798e-05	Ak2/Atp5mc3/Ppat/Atp5f1b/Atp5pd/Eno3/Igf1/Ogdh/Elovl5/Dld/Pdhx/Acss1/Dut/Atp5mc1/Pdhb/Nppa/LOC100359539/Slc25a13/Dlat/Gucy1b1/Adk/Mpc1/Cyc1/Idh2/Atp5f1d/AABR07026654.1/Dhodh/Atp5f1a/Pfkp/Gapdh/Taf3/Flad1/Pdha1/Atp5mg/Pid1/Rrm1/Adssl1/Pgam1/AABR07070043.1/Gmps/Rrm2/LOC314140/Pfkm/Pgk1	44
GO	BP	GO:0071103	DNA conformation change	33/909	183/13297	2.41472e-07	1.2812e-05	Cdk1/Mcm7/Hat1/Chaf1b/Mcm4/Rpa1/Mcm6/Zranb3/Nusap1/Asf1b/Gins1/Ncapd3/Smc4/Ncaph/Recql/Rad54l/Hmgb2/Mcm5/Pif1/Nasp/Anxa1/Banf1/Smc2/Mcph1/Recql4/Ncapg/Cdca5/Cdc45/Top2a/Ncapd2/Oip5/Ccnb1/Psme4	33
GO	BP	GO:0046390	ribose phosphate biosynthetic process	38/909	228/13297	2.52616e-07	1.32493e-05	Ak2/Atp5mc3/Ppat/Atp5f1b/Atp5pd/Eno3/Igf1/Ogdh/Elovl5/Dld/Pdhx/Acss1/Atp5mc1/Pdhb/Nppa/Slc25a13/Dlat/Gucy1b1/Adk/Mpc1/Cyc1/Atp5f1d/AABR07026654.1/Dhodh/Atp5f1a/Pfkp/Gapdh/Taf3/Pdha1/Atp5mg/Pid1/Adssl1/Pgam1/AABR07070043.1/Gmps/LOC314140/Pfkm/Pgk1	38
GO	BP	GO:0010965	regulation of mitotic sister chromatid separation	15/909	47/13297	2.80804e-07	1.45603e-05	Pttg1/Rad21/Mad2l1/Aurkb/Spdl1/Bub1b/Cenpe/Ndc80/Plk1/Bub3/Fbxo5/Ttk/Bub1/Zw10/Ccnb1	15
GO	BP	GO:0008015	blood circulation	50/909	345/13297	3.2088e-07	1.64514e-05	Atp2a2/Bcr/Dnm1l/Kcne1/Sgcd/Rgs4/Atp1b1/Atp2b4/Adora1/Atp6ap2/Kcnj2/Kcnmb1/Thrb/Atp1a2/Nppa/Grip2/Kcnh2/Gch1/Trdn/Myl1/Nup155/Nav2/Dmpk/Adrb1/Gas6/Olr59/Tnnc1/Smtn/Gnao1/Pde2a/Atp1a3/Myl3/Epas1/Myh6/Scn4b/Adm/Tnnt1/Atp1a1/Rock1/Ncald/Cd34/Dmd/Kcne4/Gpx1/Srsf1/Myl4/Aoc3/Enpep/Cav1/Acta2	50
GO	MF	GO:0035173	histone kinase activity	9/883	17/13272	3.66813e-07	4.87636e-05	Cdk1/Aurka/Vrk1/Aurkb/Cdk2/Prkaa2/Aurkc/Haspin/Ccnb1	9
GO	BP	GO:0009152	purine ribonucleotide biosynthetic process	36/909	213/13297	3.66848e-07	1.85992e-05	Ak2/Atp5mc3/Ppat/Atp5f1b/Atp5pd/Eno3/Igf1/Ogdh/Elovl5/Dld/Pdhx/Acss1/Atp5mc1/Pdhb/Nppa/Slc25a13/Dlat/Gucy1b1/Adk/Mpc1/Cyc1/Atp5f1d/AABR07026654.1/Atp5f1a/Pfkp/Gapdh/Taf3/Pdha1/Atp5mg/Pid1/Adssl1/Pgam1/AABR07070043.1/Gmps/Pfkm/Pgk1	36
GO	BP	GO:0006270	DNA replication initiation	10/909	21/13297	3.74046e-07	1.87557e-05	Mcm7/Mcm4/Mcm6/Cdk2/Ccne2/Mcm3/Mcm5/Ticrr/Orc6/Cdc45	10
GO	BP	GO:0061061	muscle structure development	64/909	491/13297	3.87413e-07	1.92148e-05	Cd164/Cdk1/Sik1/Atp2a2/Eln/Mylk/Sgcd/Morf4l2/Fbxo40/Rgs4/Col3a1/Cenpf/Myocd/Igf1/Rxrg/Ezh2/Usp2/Casq1/Nr4a1/Itga7/Cavin4/Jph2/Nppa/Ccn3/Bmp4/Lgals1/Rara/Smarcd3/Trdn/Sap30/Pdlim7/Large1/Lox/Dmpk/Ptgfrn/Rbpms2/Fgfr1/Pdlim1/Tmem204/Itga8/Cmtm5/Fhl2/Afg3l2/Sra1/Tnnc1/Sypl2/Myl3/Epas1/Col11a1/Myh6/Grem1/Adm/Tnnt1/Mef2c/Dmd/Myo18b/Gpx1/Prkar1a/Lmod1/Bmpr1a/Cav1/Cav2/Myh11/Ccnb1	64
GO	BP	GO:0072522	purine-containing compound biosynthetic process	38/909	232/13297	3.98442e-07	1.95493e-05	Ak2/Atp5mc3/Ppat/Atp5f1b/Atp5pd/Eno3/Igf1/Ogdh/Elovl5/Dld/Pdhx/Acss1/Atp5mc1/Pdhb/Nppa/Slc25a13/Dlat/Nt5e/Gucy1b1/Adk/Mpc1/Cyc1/Atp5f1d/AABR07026654.1/Atp5f1a/Pfkp/Gapdh/Taf3/Pdha1/Atp5mg/Pid1/Adssl1/Pgam1/AABR07070043.1/Gmps/LOC314140/Pfkm/Pgk1	38
GO	BP	GO:0031023	microtubule organizing center organization	24/909	112/13297	4.20917e-07	2.04324e-05	Aurka/Nek2/Cdk2/Ccnf/Xrcc2/Chd3/Xpo1/Cep295/Plk4/Haus3/Ssx2ip/Cep72/Ckap5/Pclaf/Plk1/Cep76/Cenpj/Chordc1/Mcph1/Haus4/Haus7/Kif11/Stil/Nde1	24
GO	MF	GO:0019829	cation-transporting ATPase activity	16/883	56/13272	4.29365e-07	4.87636e-05	Atp2a2/Atp5f1b/Atp1b1/Atp2b4/Atp5pd/Atp5mc1/Atp1a2/Atp7b/Atp5f1d/Atp5f1a/Taf3/Atp1a3/Atp12a/Atp5mg/Atp1a1/Atp2b2	16
GO	MF	GO:0022853	active ion transmembrane transporter activity	16/883	56/13272	4.29365e-07	4.87636e-05	Atp2a2/Atp5f1b/Atp1b1/Atp2b4/Atp5pd/Atp5mc1/Atp1a2/Atp7b/Atp5f1d/Atp5f1a/Taf3/Atp1a3/Atp12a/Atp5mg/Atp1a1/Atp2b2	16
GO	MF	GO:0042625	ATPase coupled ion transmembrane transporter activity	16/883	56/13272	4.29365e-07	4.87636e-05	Atp2a2/Atp5f1b/Atp1b1/Atp2b4/Atp5pd/Atp5mc1/Atp1a2/Atp7b/Atp5f1d/Atp5f1a/Taf3/Atp1a3/Atp12a/Atp5mg/Atp1a1/Atp2b2	16
GO	BP	GO:0006164	purine nucleotide biosynthetic process	37/909	224/13297	4.56494e-07	2.16978e-05	Ak2/Atp5mc3/Ppat/Atp5f1b/Atp5pd/Eno3/Igf1/Ogdh/Elovl5/Dld/Pdhx/Acss1/Atp5mc1/Pdhb/Nppa/Slc25a13/Dlat/Gucy1b1/Adk/Mpc1/Cyc1/Atp5f1d/AABR07026654.1/Atp5f1a/Pfkp/Gapdh/Taf3/Pdha1/Atp5mg/Pid1/Adssl1/Pgam1/AABR07070043.1/Gmps/LOC314140/Pfkm/Pgk1	37
GO	BP	GO:0009260	ribonucleotide biosynthetic process	37/909	224/13297	4.56494e-07	2.16978e-05	Ak2/Atp5mc3/Ppat/Atp5f1b/Atp5pd/Eno3/Igf1/Ogdh/Elovl5/Dld/Pdhx/Acss1/Atp5mc1/Pdhb/Nppa/Slc25a13/Dlat/Gucy1b1/Adk/Mpc1/Cyc1/Atp5f1d/AABR07026654.1/Dhodh/Atp5f1a/Pfkp/Gapdh/Taf3/Pdha1/Atp5mg/Pid1/Adssl1/Pgam1/AABR07070043.1/Gmps/Pfkm/Pgk1	37
GO	CC	GO:0099513	polymeric cytoskeletal fiber	60/928	455/13693	4.62302e-07	9.00693e-06	Kifc1/Cdk1/Dnm1l/Specc1/Tuba4a/Aurka/Nusap1/Kif18a/Aurkb/Tpx2/Knstrn/Cenpe/AABR07025295.1/Tubb4b/Cep295/Reep4/Spag5/Aspm/Pdlim7/Lmnb1/Kif23/Kif21a/Ska1/Aurkc/Ckap5/Gtse1/Pdlim1/Tpm2/Stmn1/Anxa1/Tubb6/Plk1/Kif20b/Kif2c/Smtn/Psrc1/Tubg1/Kif22/Kif18b/Ska3/Kif20a/Ckap2/Rmdn1/Lmnb2/Ska2/Kntc1/Kif14/Kif4a/Dmd/Tuba8/Myo18b/Twf2/Lmod1/Clmp/Tuba1b/Zw10/Kif11/Fmr1/Nde1/Tubb5	60
GO	BP	GO:0051783	regulation of nuclear division	28/909	145/13297	4.63633e-07	2.18099e-05	Pttg1/Rad21/Nek2/Igf1/Mad2l1/Aurkb/Spdl1/Bub1b/Cenpe/Pdxp/Bmp4/Piwil2/Ndc80/Ube2c/Plk1/Kif20b/Bub3/Fbxo5/Bora/Cdc20/Ttk/Bub1/Cdca5/Prkar1a/Zw10/Kif11/Cav2/Ccnb1	28
GO	MF	GO:0015405	P-P-bond-hydrolysis-driven transmembrane transporter activity	23/883	109/13272	6.06621e-07	6.0283e-05	Abcb9/Atp2a2/Abcb7/Atp5f1b/Atp1b1/Atp2b4/Atp5pd/Sec61g/Timm17a/Atp5mc1/Atp1a2/Atp7b/Atp5f1d/Abcd2/Atp5f1a/Abca1/Taf3/Timm23/Atp1a3/Atp12a/Atp5mg/Atp1a1/Atp2b2	23
GO	CC	GO:0044420	extracellular matrix component	13/928	38/13693	6.44751e-07	1.21428e-05	Eln/Lamc2/Lamc1/Col3a1/Col5a2/Lum/Emilin1/Col4a1/Col11a1/Col4a2/Acan/Ltbp1/Lamb2	13
GO	BP	GO:0051306	mitotic sister chromatid separation	15/909	50/13297	6.92605e-07	3.22486e-05	Pttg1/Rad21/Mad2l1/Aurkb/Spdl1/Bub1b/Cenpe/Ndc80/Plk1/Bub3/Fbxo5/Ttk/Bub1/Zw10/Ccnb1	15
GO	BP	GO:0003013	circulatory system process	50/909	354/13297	7.07453e-07	3.22811e-05	Atp2a2/Bcr/Dnm1l/Kcne1/Sgcd/Rgs4/Atp1b1/Atp2b4/Adora1/Atp6ap2/Kcnj2/Kcnmb1/Thrb/Atp1a2/Nppa/Grip2/Kcnh2/Gch1/Trdn/Myl1/Nup155/Nav2/Dmpk/Adrb1/Gas6/Olr59/Tnnc1/Smtn/Gnao1/Pde2a/Atp1a3/Myl3/Epas1/Myh6/Scn4b/Adm/Tnnt1/Atp1a1/Rock1/Ncald/Cd34/Dmd/Kcne4/Gpx1/Srsf1/Myl4/Aoc3/Enpep/Cav1/Acta2	50
GO	BP	GO:0045786	negative regulation of cell cycle	50/909	354/13297	7.07453e-07	3.22811e-05	Cdk1/Pnpt1/Myocd/Pttg1/Dtl/Rad21/Nek2/Mad2l1/Aurkb/Foxm1/Ezh2/Prr11/Rbl1/Spdl1/Usp28/Ccnf/Nr4a1/Bub1b/Cdkn2c/Zwilch/Bmp4/Cdkn3/Topbp1/Skil/Wee1/Map2k1/H2afx/Clspn/Ptpn3/Mlf1/Rpa2/Ndc80/Jade1/Ticrr/Necab3/Gmnn/Plk1/Bub3/E2f8/Fbxo5/Mcph1/Ttk/Bub1/Kntc1/Btn2a2/Pea15/Prkar1a/Gas1/Zw10/Ccnb1	50
GO	MF	GO:0015399	primary active transmembrane transporter activity	23/883	110/13272	7.19587e-07	6.35635e-05	Abcb9/Atp2a2/Abcb7/Atp5f1b/Atp1b1/Atp2b4/Atp5pd/Sec61g/Timm17a/Atp5mc1/Atp1a2/Atp7b/Atp5f1d/Abcd2/Atp5f1a/Abca1/Taf3/Timm23/Atp1a3/Atp12a/Atp5mg/Atp1a1/Atp2b2	23
GO	CC	GO:0005813	centrosome	58/928	440/13693	7.29633e-07	1.32982e-05	Cdk1/Rap1gap2/Cenpf/Dtl/Aurka/Nek2/Aurkb/Cdk2/Usp2/Rragd/Ccnf/Xrcc2/Ccne2/Prkar2b/Chd3/H2afx/Dlgap5/Cep295/Plk4/Gpsm2/Aspm/Mcm3/Espl1/Hyls1/Dctn6/Aaas/Ndc80/Kif23/Haus3/Ssx2ip/Cep72/Aurkc/Ckap5/Cep85/Cep55/Necab3/Pde4dip/Plk1/Kif20b/Tubg1/Cdc25b/Pcna/Cep76/Aunip/Cenpj/Ckap2/Ckap2l/Cdc20/Ccdc77/Haspin/Cdc45/Fopnl/Mastl/Haus7/Stil/Nde1/Ccnb1/Hmmr	58
GO	BP	GO:0030071	regulation of mitotic metaphase/anaphase transition	14/909	44/13297	7.31314e-07	3.30395e-05	Rad21/Mad2l1/Aurkb/Spdl1/Bub1b/Cenpe/Ndc80/Plk1/Bub3/Fbxo5/Ttk/Bub1/Zw10/Ccnb1	14
GO	BP	GO:0007088	regulation of mitotic nuclear division	25/909	124/13297	8.20179e-07	3.66909e-05	Pttg1/Rad21/Nek2/Igf1/Mad2l1/Aurkb/Spdl1/Bub1b/Cenpe/Pdxp/Bmp4/Ndc80/Ube2c/Plk1/Kif20b/Bub3/Fbxo5/Bora/Ttk/Bub1/Cdca5/Zw10/Kif11/Cav2/Ccnb1	25
GO	BP	GO:0045930	negative regulation of mitotic cell cycle	31/909	176/13297	9.46102e-07	4.19132e-05	Cdk1/Pnpt1/Pttg1/Rad21/Mad2l1/Aurkb/Ezh2/Rbl1/Spdl1/Bub1b/Zwilch/Bmp4/Topbp1/Wee1/Clspn/Ptpn3/Rpa2/Ndc80/Jade1/Ticrr/Plk1/Bub3/Fbxo5/Mcph1/Ttk/Bub1/Kntc1/Btn2a2/Gas1/Zw10/Ccnb1	31
GO	BP	GO:0099132	ATP hydrolysis coupled cation transmembrane transport	16/909	58/13297	1.04323e-06	4.57716e-05	Atp2a2/Atp5mc3/Atp5f1b/Atp2b4/Atp5pd/Atp5mc1/Atp1a2/Atp7b/Atp5f1d/Atp5f1a/Taf3/Atp1a3/Atp12a/Atp5mg/Atp1a1/Atp2b2	16
GO	BP	GO:1905818	regulation of chromosome separation	15/909	52/13297	1.21177e-06	5.26599e-05	Pttg1/Rad21/Mad2l1/Aurkb/Spdl1/Bub1b/Cenpe/Ndc80/Plk1/Bub3/Fbxo5/Ttk/Bub1/Zw10/Ccnb1	15
GO	BP	GO:0007091	metaphase/anaphase transition of mitotic cell cycle	14/909	46/13297	1.34159e-06	5.7212e-05	Rad21/Mad2l1/Aurkb/Spdl1/Bub1b/Cenpe/Ndc80/Plk1/Bub3/Fbxo5/Ttk/Bub1/Zw10/Ccnb1	14
GO	BP	GO:1902099	regulation of metaphase/anaphase transition of cell cycle	14/909	46/13297	1.34159e-06	5.7212e-05	Rad21/Mad2l1/Aurkb/Spdl1/Bub1b/Cenpe/Ndc80/Plk1/Bub3/Fbxo5/Ttk/Bub1/Zw10/Ccnb1	14
GO	BP	GO:0008016	regulation of heart contraction	27/909	145/13297	1.55814e-06	6.58316e-05	Atp2a2/Kcne1/Rgs4/Atp1b1/Atp2b4/Adora1/Kcnj2/Thrb/Atp1a2/Nppa/Kcnh2/Gch1/Nup155/Dmpk/Adrb1/Smtn/Gnao1/Epas1/Myh6/Scn4b/Adm/Atp1a1/Dmd/Kcne4/Gjc1/Myl4/Cav1	27
GO	BP	GO:0009124	nucleoside monophosphate biosynthetic process	29/909	163/13297	1.70757e-06	7.1483e-05	Ak2/Atp5mc3/Ppat/Atp5f1b/Atp5pd/Eno3/Igf1/Ogdh/Dut/Atp5mc1/Slc25a13/Adk/Cyc1/Atp5f1d/Dhodh/Atp5f1a/Pfkp/Gapdh/Taf3/Atp5mg/Pid1/Adssl1/Tk1/Pgam1/AABR07070043.1/Gmps/LOC314140/Pfkm/Pgk1	29
GO	BP	GO:0045787	positive regulation of cell cycle	40/909	265/13297	1.73248e-06	7.18664e-05	Cdk1/Cit/Cdc7/Dtl/Rad21/Igf1/Mad2l1/Aurkb/Ezh2/Hspa2/Usp2/Piwil2/Rara/Smarcd3/Cep295/Plk4/Gpsm2/Ndc80/Kif23/Cks2/Ube2c/Fam83d/Fgfr1/Anxa1/Kif20b/Psrc1/Fen1/Cdc25b/Atad5/E2f8/Cenpj/Fbxo5/Ect2/Kif14/Cks1b/Cdca5/Racgap1/Cdc45/Eif4e/Ccnb1	40
GO	BP	GO:0006086	acetyl-CoA biosynthetic process from pyruvate	7/909	11/13297	1.76447e-06	7.25339e-05	Dld/Pdhx/Pdhb/Dlat/Mpc1/AABR07026654.1/Pdha1	7
GO	BP	GO:0007076	mitotic chromosome condensation	8/909	15/13297	1.93197e-06	7.87103e-05	Nusap1/Ncapd3/Smc4/Ncaph/Smc2/Ncapg/Cdca5/Ncapd2	8
GO	MF	GO:0008017	microtubule binding	34/883	215/13272	1.99213e-06	0.000158374	Cep57l1/Kifc1/Dnm1l/Chp1/Nusap1/Kif18a/Reep1/Cenpe/Cep295/Reep4/Prc1/Kif23/Kif21a/Ska1/Fam83d/Ckap5/Gapdh/Plk1/Kif20b/Kif2c/Psrc1/Kif22/Kif18b/Kif20a/Gas2l3/Ska2/Kif14/Kif4a/Haus4/Racgap1/Haus7/Kif11/Fmr1/Nde1	34
GO	BP	GO:0033045	regulation of sister chromatid segregation	17/909	68/13297	2.17838e-06	8.79643e-05	Pttg1/Rad21/Mad2l1/Aurkb/Spdl1/Bub1b/Cenpe/Ndc80/Plk1/Fen1/Bub3/Fbxo5/Ttk/Bub1/Cdca5/Zw10/Ccnb1	17
GO	CC	GO:0044454	nuclear chromosome part	57/928	445/13693	2.28891e-06	4.04136e-05	Hat1/Nrip1/Chaf1b/Nuf2/Rpa1/Myocd/Zranb3/Pole2/Ppp1cb/Asf1b/Rbbp7/Aurkb/Ezh2/Dsn1/Hspa2/Thrb/Mms22l/Bub1b/Gins1/Ncapd3/Chd3/Rara/Smarcd3/H2afx/Cbx3/Ncaph/Rpa2/Hmgb2/Ndc80/Aurkc/Pif1/Esco2/Nasp/Necab3/Plk1/Pmf1/Taf5/Fen1/Anp32e/Pcna/Cenpc/Mis18bp1/Orc6/Prim1/Bub1/Incenp/Mef2c/Mlh1/Rad51/Pole/Cenpk/Uhrf1/Cdc45/Ncapd2/Ccnb1/Suz12/Rad51ap1	57
GO	BP	GO:0007094	mitotic spindle assembly checkpoint	11/909	30/13297	2.3443e-06	9.14278e-05	Mad2l1/Aurkb/Spdl1/Bub1b/Ndc80/Plk1/Bub3/Ttk/Bub1/Zw10/Ccnb1	11
GO	BP	GO:0031577	spindle checkpoint	11/909	30/13297	2.3443e-06	9.14278e-05	Mad2l1/Aurkb/Spdl1/Bub1b/Ndc80/Plk1/Bub3/Ttk/Bub1/Zw10/Ccnb1	11
GO	BP	GO:0071173	spindle assembly checkpoint	11/909	30/13297	2.3443e-06	9.14278e-05	Mad2l1/Aurkb/Spdl1/Bub1b/Ndc80/Plk1/Bub3/Ttk/Bub1/Zw10/Ccnb1	11
GO	BP	GO:0071174	mitotic spindle checkpoint	11/909	30/13297	2.3443e-06	9.14278e-05	Mad2l1/Aurkb/Spdl1/Bub1b/Ndc80/Plk1/Bub3/Ttk/Bub1/Zw10/Ccnb1	11
GO	BP	GO:0044784	metaphase/anaphase transition of cell cycle	14/909	48/13297	2.3717e-06	9.17125e-05	Rad21/Mad2l1/Aurkb/Spdl1/Bub1b/Cenpe/Ndc80/Plk1/Bub3/Fbxo5/Ttk/Bub1/Zw10/Ccnb1	14
GO	BP	GO:1901991	negative regulation of mitotic cell cycle phase transition	22/909	107/13297	2.63442e-06	0.000101015	Cdk1/Rad21/Mad2l1/Aurkb/Ezh2/Rbl1/Spdl1/Bub1b/Topbp1/Clspn/Rpa2/Ndc80/Jade1/Ticrr/Plk1/Bub3/Fbxo5/Ttk/Bub1/Btn2a2/Zw10/Ccnb1	22
GO	BP	GO:0010948	negative regulation of cell cycle process	29/909	167/13297	2.83468e-06	0.000107789	Cdk1/Pttg1/Dtl/Rad21/Nek2/Mad2l1/Aurkb/Ezh2/Rbl1/Spdl1/Ccnf/Bub1b/Bmp4/Topbp1/Clspn/Rpa2/Ndc80/Jade1/Ticrr/Plk1/Bub3/E2f8/Fbxo5/Ttk/Bub1/Btn2a2/Prkar1a/Zw10/Ccnb1	29
GO	BP	GO:0000910	cytokinesis	24/909	125/13297	3.36194e-06	0.000126781	Cit/Nusap1/Aurkb/Sept4/Pdxp/Prc1/Klhl13/Kif23/Anln/Aurkc/Cep55/Stmn1/Plk1/Kif20b/Cdc25b/E2f8/Ect2/Kif20a/Ckap2/Incenp/Kif14/Kif4a/Racgap1/Ank3	24
GO	BP	GO:0045132	meiotic chromosome segregation	16/909	63/13297	3.45791e-06	0.000129331	Nuf2/Pttg1/Bub1b/Ccne2/Smc4/Ndc1/Ncaph/Espl1/Plk1/Cenpc/Smc2/Sgo2/Ttk/Bub1/Mlh1/Fancd2	16
GO	BP	GO:0006085	acetyl-CoA biosynthetic process	8/909	16/13297	3.6323e-06	0.00013475	Dld/Pdhx/Acss1/Pdhb/Dlat/Mpc1/AABR07026654.1/Pdha1	8
GO	CC	GO:0005581	collagen trimer	14/928	50/13693	3.67136e-06	6.28581e-05	C1qtnf1/Col3a1/Col5a2/Cthrc1/Lum/C1qtnf5/Plod1/Emilin1/Col8a2/Lox/Col4a1/Col11a1/Col4a2/Col8a1	14
GO	BP	GO:0006103	2-oxoglutarate metabolic process	7/909	12/13297	3.98419e-06	0.000146612	Ogdh/Dld/Idh3B/Got2/Idh2/Got1/Phyh	7
GO	CC	GO:0030496	midbody	25/928	136/13693	4.13088e-06	6.86454e-05	Cdk1/Vps37b/Cit/Cenpf/Nek2/Aurkb/Cenpe/Pdxp/Aspm/Prc1/Klhl13/Kif23/Aurkc/Cep55/Plk1/Kif20b/Psrc1/Cenpc/Ect2/Kif20a/Cdca8/Incenp/Kif14/Kif4a/Racgap1	25
GO	BP	GO:0000281	mitotic cytokinesis	15/909	57/13297	4.31891e-06	0.000156406	Cit/Nusap1/Kif23/Anln/Cep55/Stmn1/Plk1/Kif20b/Ect2/Kif20a/Ckap2/Incenp/Kif4a/Racgap1/Ank3	15
GO	BP	GO:0033047	regulation of mitotic sister chromatid segregation	15/909	57/13297	4.31891e-06	0.000156406	Pttg1/Rad21/Mad2l1/Aurkb/Spdl1/Bub1b/Cenpe/Ndc80/Plk1/Bub3/Fbxo5/Ttk/Bub1/Zw10/Ccnb1	15
GO	CC	GO:0045259	proton-transporting ATP synthase complex	10/928	27/13693	5.67864e-06	9.16695e-05	Atp5mc3/Atp5f1b/Atp5pd/Atp5mc1/Ppif/Atp5f1d/Atp5f1a/Taf3/Atp5md/Atp5mg	10
GO	BP	GO:0009156	ribonucleoside monophosphate biosynthetic process	27/909	155/13297	5.83148e-06	0.00020952	Ak2/Atp5mc3/Ppat/Atp5f1b/Atp5pd/Eno3/Igf1/Ogdh/Atp5mc1/Slc25a13/Adk/Cyc1/Atp5f1d/Dhodh/Atp5f1a/Pfkp/Gapdh/Taf3/Atp5mg/Pid1/Adssl1/Pgam1/AABR07070043.1/Gmps/LOC314140/Pfkm/Pgk1	27
GO	BP	GO:0070192	chromosome organization involved in meiotic cell cycle	13/909	45/13297	6.11621e-06	0.000216806	Bub1b/Ccne2/Ncapd3/Smc4/Ndc1/Ncaph/Smc2/Sgo2/Bub1/Mlh1/Rad51/Ncapd2/Fancd2	13
GO	BP	GO:0007143	female meiotic nuclear division	10/909	27/13297	6.12929e-06	0.000216806	Aurka/Ncaph/Plk1/Cdc25b/Fbxo5/Ttk/Mlh1/Prkar1a/Top2a/Mastl	10
GO	BP	GO:0061640	cytoskeleton-dependent cytokinesis	17/909	73/13297	6.19257e-06	0.000217359	Cit/Nusap1/Aurkb/Sept4/Kif23/Anln/Cep55/Stmn1/Plk1/Kif20b/Ect2/Kif20a/Ckap2/Incenp/Kif4a/Racgap1/Ank3	17
GO	CC	GO:0043292	contractile fiber	29/928	175/13693	6.2649e-06	9.83241e-05	Kcne1/Atp2b4/Casq1/Cavin4/Jph2/AABR07025295.1/Nexn/Myl1/Pdlim7/Lrrc39/Dek/Pdlim1/Fhl2/Ank1/Tnnc1/Dag1/Myl9/Myh6/Tnnt1/Mef2c/Cacna1s/Dmd/Myo18b/Twf2/Myh1/Myl4/Ppp1r12b/Lmod1/Acta2	29
GO	BP	GO:1901988	negative regulation of cell cycle phase transition	23/909	121/13297	6.38218e-06	0.000222305	Cdk1/Dtl/Rad21/Mad2l1/Aurkb/Ezh2/Rbl1/Spdl1/Bub1b/Topbp1/Clspn/Rpa2/Ndc80/Jade1/Ticrr/Plk1/Bub3/Fbxo5/Ttk/Bub1/Btn2a2/Zw10/Ccnb1	23
GO	CC	GO:0005871	kinesin complex	13/928	46/13693	7.28907e-06	0.000111306	Kifc1/Kif18a/Cenpe/Kif23/Kif21a/Kif20b/Kif22/Kif18b/Kif20a/Kif14/Kif4a/Kif11/Nde1	13
GO	BP	GO:0034502	protein localization to chromosome	17/909	74/13297	7.53474e-06	0.000260462	Cdk1/Rpa1/Rad21/Aurkb/Ezh2/Spdl1/Bub1b/Rpa2/Ndc80/Esco2/Plk1/Ttk/Cdca5/Haspin/Zw10/AABR07066944.1/Knl1	17
GO	BP	GO:0000724	double-strand break repair via homologous recombination	22/909	114/13297	7.82477e-06	0.000268454	Mcm7/Mcm4/Cdc7/Polq/Rpa1/Parpbp/Mms22l/Xrcc2/H2afx/Mcm3/Recql/Rpa2/Rad54l/Mcm5/Aunip/Fus/Recql4/Rad51/Cdc45/Rad51b/Rad51ap1/Psmd14	22
GO	BP	GO:1902600	proton transmembrane transport	23/909	123/13297	8.48574e-06	0.000288958	Atp2a2/Atp5mc3/Atp5f1b/Atp5pd/Chp1/Atp5mc1/Atp1a2/Cox4i2/Ppif/Cyc1/Atp5f1d/Atp5f1a/Cox5a/Taf3/Slc11a2/Atp1a3/Cox10/Nnt/Atp5mg/Atp1a1/Cox7c/Ndufa4l2/Cox7b	23
GO	MF	GO:0042626	ATPase activity, coupled to transmembrane movement of substances	20/883	101/13272	9.01555e-06	0.000651578	Abcb9/Atp2a2/Abcb7/Atp5f1b/Atp1b1/Atp2b4/Atp5pd/Atp5mc1/Atp1a2/Atp7b/Atp5f1d/Abcd2/Atp5f1a/Abca1/Taf3/Atp1a3/Atp12a/Atp5mg/Atp1a1/Atp2b2	20
GO	BP	GO:0000725	recombinational repair	22/909	115/13297	9.06302e-06	0.00030633	Mcm7/Mcm4/Cdc7/Polq/Rpa1/Parpbp/Mms22l/Xrcc2/H2afx/Mcm3/Recql/Rpa2/Rad54l/Mcm5/Aunip/Fus/Recql4/Rad51/Cdc45/Rad51b/Rad51ap1/Psmd14	22
GO	BP	GO:0044839	cell cycle G2/M phase transition	21/909	107/13297	9.52923e-06	0.00031972	Cdk1/Cit/Cdc7/Cenpf/Dtl/Rad21/Aurkb/Foxm1/Hspa2/Topbp1/Smarcd3/Clspn/Ccna2/Ticrr/Plk1/Cdc25b/Atad5/Fbxo5/Kif14/Mastl/Ccnb1	21
GO	BP	GO:0000086	G2/M transition of mitotic cell cycle	19/909	91/13297	9.906e-06	0.000329935	Cdk1/Cit/Cdc7/Cenpf/Dtl/Rad21/Aurkb/Foxm1/Hspa2/Topbp1/Smarcd3/Clspn/Ccna2/Ticrr/Plk1/Fbxo5/Kif14/Mastl/Ccnb1	19
GO	BP	GO:0032465	regulation of cytokinesis	16/909	68/13297	1.00369e-05	0.000331872	Cit/Aurkb/Pdxp/Prc1/Klhl13/Kif23/Aurkc/Plk1/Kif20b/Cdc25b/E2f8/Ect2/Kif20a/Incenp/Kif14/Racgap1	16
GO	BP	GO:1902749	regulation of cell cycle G2/M phase transition	17/909	76/13297	1.10247e-05	0.00036191	Cdk1/Cdc7/Cenpf/Dtl/Rad21/Aurkb/Hspa2/Topbp1/Smarcd3/Clspn/Ticrr/Plk1/Cdc25b/Atad5/Fbxo5/Kif14/Ccnb1	17
GO	BP	GO:0030198	extracellular matrix organization	30/909	188/13297	1.11576e-05	0.000363656	Eln/Lamc1/Dpt/Fmod/Col3a1/Col5a2/Lum/Gpm6b/Sulf2/Emilin1/Col8a2/Tgfbi/Csgalnact1/Lox/Col4a1/Itga8/Crispld2/Loxl2/Gas6/Vwa1/Dag1/Efemp2/Col11a1/Col4a2/Acan/Col16a1/Col8a1/Lamb2/Myh11/Pxdn	30
GO	BP	GO:0031099	regeneration	31/909	198/13297	1.18694e-05	0.000384112	Cdk1/Ppat/Pnpt1/Eno3/Aurka/Igf1/Pgf/Ezh2/Sulf2/Thy1/Ccn3/Map2k1/Ptpn3/Rgma/Hmgb2/Large1/Ccna2/Ptgfrn/Anxa1/Gas6/Dag1/Nrep/Pcna/Adm/Mki67/Dmd/Lamb2/Gpx1/Srsf1/Kremen1/Ccnb1	31
GO	CC	GO:0051233	spindle midzone	10/928	29/13693	1.19021e-05	0.000172429	Kif18a/Aurkb/Cenpe/Aurkc/Plk1/Kif20b/Kif18b/Cdca8/Kif14/Racgap1	10
GO	CC	GO:0070069	cytochrome complex	10/928	29/13693	1.19021e-05	0.000172429	Cox4i2/Cyc1/Uqcrh/Uqcrfs1/Cox5a/Cox10/Ndufa4l2/Uqcrc1/Uqcrc2/Cox7b	10
GO	BP	GO:0051653	spindle localization	12/909	41/13297	1.2008e-05	0.000385626	Nusap1/Mad2l1/Spdl1/Spag5/Gpsm2/Aspm/Sapcd2/Ndc80/Plk1/Mcph1/Zw10/Nde1	12
GO	BP	GO:0051302	regulation of cell division	22/909	117/13297	1.20851e-05	0.000385626	Cit/Pgf/Aurkb/Rbl1/Pdxp/Tgfb3/Aspm/Prc1/Klhl13/Kif23/Aurkc/Plk1/Kif20b/Cdc25b/Kif18b/E2f8/Orc6/Ect2/Kif20a/Incenp/Kif14/Racgap1	22
GO	BP	GO:0007005	mitochondrion organization	48/909	371/13297	1.37046e-05	0.000434264	Dnm1l/Pnpt1/Calm1/Igf1/Mtfp1/Ndufaf7/Ndufa8/Ndufa5/Vdac1/Tmem70/Timm17a/Ndufaf4/Pim2/Ndufb9/Oxa1l/Atpaf1/Ppif/Slc25a4/Trak2/Ndufs4/Ndufs1/Ndufb5/Samm50/Acaa2/Hspd1/Atp5f1d/Dhodh/Timm21/Pif1/Letm1/Bcs1l/Mtfr1l/Afg3l2/Ndufab1/Tomm40/Agtpbp1/Rab3a/Timm23/Them4/Epas1/Cox10/Pid1/Uqcrc2/Slc25a5/Uqcc1/Gpx1/AC135026.1/Cav2	48
GO	BP	GO:0006271	DNA strand elongation involved in DNA replication	7/909	14/13297	1.52853e-05	0.000477719	Mcm7/Mcm4/Gins1/Mcm3/Fen1/Pcna/Pole	7
GO	BP	GO:0051382	kinetochore assembly	7/909	14/13297	1.52853e-05	0.000477719	Cenpe/Cenpn/Cenph/Cenpc/Cenpt/Cenpk/Cenpw	7
GO	BP	GO:0043062	extracellular structure organization	33/909	220/13297	1.57355e-05	0.000488442	Eln/Lamc1/Dpt/Fmod/Col3a1/Col5a2/Lum/Gpm6b/Sulf2/Emilin1/Col8a2/Lpl/Tgfbi/Csgalnact1/Lox/Col4a1/Itga8/Crispld2/Loxl2/Abca1/Gas6/Vwa1/Dag1/Efemp2/Col11a1/Col4a2/Acan/Col16a1/Col8a1/Cd34/Lamb2/Myh11/Pxdn	33
GO	MF	GO:0008094	DNA-dependent ATPase activity	17/883	80/13272	1.59034e-05	0.0010536	Rfc5/Mcm7/Rfc4/Mcm4/Polq/Ercc6l/Mcm6/Xrcc2/Chd3/Recql/Mcm5/Pif1/Anxa1/Recql4/Rad51/Top2a/Rad51b	17
GO	BP	GO:0002026	regulation of the force of heart contraction	9/909	24/13297	1.60607e-05	0.000491844	Atp2a2/Atp2b4/Atp1a2/Adrb1/Myh6/Adm/Atp1a1/Myl4/Cav1	9
GO	BP	GO:0034508	centromere complex assembly	9/909	24/13297	1.60607e-05	0.000491844	Cenpe/Cenpn/Nasp/Cenph/Cenpc/Cenpt/Cenpk/Cenpw/Oip5	9
GO	CC	GO:0030016	myofibril	27/928	165/13693	1.64153e-05	0.000231866	Kcne1/Atp2b4/Casq1/Cavin4/Jph2/AABR07025295.1/Nexn/Myl1/Pdlim7/Lrrc39/Pdlim1/Fhl2/Ank1/Tnnc1/Dag1/Myl9/Myh6/Tnnt1/Mef2c/Cacna1s/Dmd/Myo18b/Twf2/Myh1/Myl4/Ppp1r12b/Lmod1	27
GO	BP	GO:0009127	purine nucleoside monophosphate biosynthetic process	25/909	146/13297	1.73858e-05	0.000525373	Ak2/Atp5mc3/Ppat/Atp5f1b/Atp5pd/Eno3/Igf1/Ogdh/Atp5mc1/Slc25a13/Adk/Cyc1/Atp5f1d/Atp5f1a/Pfkp/Gapdh/Taf3/Atp5mg/Pid1/Adssl1/Pgam1/AABR07070043.1/Gmps/Pfkm/Pgk1	25
GO	BP	GO:0009168	purine ribonucleoside monophosphate biosynthetic process	25/909	146/13297	1.73858e-05	0.000525373	Ak2/Atp5mc3/Ppat/Atp5f1b/Atp5pd/Eno3/Igf1/Ogdh/Atp5mc1/Slc25a13/Adk/Cyc1/Atp5f1d/Atp5f1a/Pfkp/Gapdh/Taf3/Atp5mg/Pid1/Adssl1/Pgam1/AABR07070043.1/Gmps/Pfkm/Pgk1	25
GO	BP	GO:0016572	histone phosphorylation	11/909	36/13297	1.76317e-05	0.00052584	Cdk1/Aurka/Vrk1/Aurkb/Cdk2/Prkaa2/Ccna2/Aurkc/Haspin/Fmr1/Ccnb1	11
GO	BP	GO:0051293	establishment of spindle localization	11/909	36/13297	1.76317e-05	0.00052584	Nusap1/Mad2l1/Spdl1/Spag5/Gpsm2/Sapcd2/Ndc80/Plk1/Mcph1/Zw10/Nde1	11
GO	MF	GO:0015631	tubulin binding	39/883	289/13272	1.84493e-05	0.00112824	Cep57l1/Kifc1/Dnm1l/Chp1/Nusap1/Kif18a/Reep1/Cenpe/Cep295/Reep4/Prc1/Kif23/Kif21a/Ska1/Fam83d/Ckap5/Stmn1/Gapdh/Agtpbp1/Plk1/Kif20b/Kif2c/Dag1/Psrc1/Kif22/Kif18b/Cenpj/Kif20a/Gas2l3/Ska2/Kif14/Kif4a/Haus4/Ncald/Racgap1/Haus7/Kif11/Fmr1/Nde1	39
GO	BP	GO:0015672	monovalent inorganic cation transport	49/909	386/13297	1.86579e-05	0.00055283	Sik1/Atp2a2/Atp5mc3/Kcne1/Rgs4/Atp5f1b/Atp1b1/Slc4a4/Adora1/Atp5pd/Nsf/Kcnj2/Chp1/Kcnmb1/Cdk2/Atp5mc1/Atp1a2/Cox4i2/Nppa/Kcnab3/Hcn2/Kcnh2/Ppif/Ptpn3/Cyc1/Atp5f1d/Dmpk/Slc1a3/Fxyd6/Atp5f1a/Cox5a/Taf3/Slc11a2/Atp1a3/Atp12a/Fxyd5/Cox10/Scn4b/Nnt/Atp5mg/Atp1a1/Cox7c/Ndufa4l2/Dmd/Kcne4/Kcna6/Cox7b/Cav1/Slc24a3	49
GO	CC	GO:0044449	contractile fiber part	26/928	158/13693	2.11677e-05	0.000291702	Kcne1/Atp2b4/Casq1/Cavin4/Jph2/AABR07025295.1/Nexn/Pdlim7/Lrrc39/Pdlim1/Fhl2/Ank1/Tnnc1/Dag1/Myl9/Myh6/Tnnt1/Mef2c/Cacna1s/Dmd/Myo18b/Myh1/Myl4/Ppp1r12b/Lmod1/Acta2	26
GO	BP	GO:0055001	muscle cell development	25/909	148/13297	2.21069e-05	0.000650798	Cdk1/Atp2a2/Sgcd/Rgs4/Myocd/Igf1/Casq1/Nppa/Bmp4/Lox/Fhl2/Afg3l2/Sypl2/Myh6/Adm/Tnnt1/Mef2c/Dmd/Myo18b/Gpx1/Prkar1a/Lmod1/Cav2/Myh11/Ccnb1	25
GO	CC	GO:0005875	microtubule associated complex	21/928	114/13693	2.31101e-05	0.000310886	Kifc1/Kif18a/Aurkb/Cenpe/Lrp8/Dctn6/Kif23/Kif21a/Haus3/Aurkc/Kif20b/Kif22/Kif18b/Kif20a/Cdca8/Kif14/Kif4a/Haus4/Haus7/Kif11/Nde1	21
GO	BP	GO:0015985	energy coupled proton transport, down electrochemical gradient	9/909	25/13297	2.35797e-05	0.000680975	Atp5mc3/Atp5f1b/Atp5pd/Atp5mc1/Cyc1/Atp5f1d/Atp5f1a/Taf3/Atp5mg	9
GO	BP	GO:0015986	ATP synthesis coupled proton transport	9/909	25/13297	2.35797e-05	0.000680975	Atp5mc3/Atp5f1b/Atp5pd/Atp5mc1/Cyc1/Atp5f1d/Atp5f1a/Taf3/Atp5mg	9
GO	BP	GO:1902751	positive regulation of cell cycle G2/M phase transition	9/909	25/13297	2.35797e-05	0.000680975	Cdk1/Cdc7/Dtl/Hspa2/Smarcd3/Cdc25b/Atad5/Fbxo5/Ccnb1	9
GO	BP	GO:0040001	establishment of mitotic spindle localization	10/909	31/13297	2.50611e-05	0.000714712	Nusap1/Mad2l1/Spdl1/Gpsm2/Sapcd2/Ndc80/Plk1/Mcph1/Zw10/Nde1	10
GO	BP	GO:0051294	establishment of spindle orientation	10/909	31/13297	2.50611e-05	0.000714712	Mad2l1/Spdl1/Spag5/Gpsm2/Sapcd2/Ndc80/Plk1/Mcph1/Zw10/Nde1	10
GO	BP	GO:0032392	DNA geometric change	14/909	58/13297	2.62378e-05	0.000743623	Mcm7/Mcm4/Rpa1/Mcm6/Zranb3/Gins1/Recql/Rad54l/Mcm5/Pif1/Anxa1/Recql4/Cdc45/Top2a	14
GO	BP	GO:0042692	muscle cell differentiation	39/909	286/13297	2.67237e-05	0.000752717	Cdk1/Sik1/Atp2a2/Sgcd/Morf4l2/Fbxo40/Rgs4/Myocd/Igf1/Ezh2/Casq1/Nppa/Ccn3/Bmp4/Rara/Smarcd3/Trdn/Lox/Dmpk/Ptgfrn/Rbpms2/Tmem204/Itga8/Fhl2/Afg3l2/Sypl2/Myh6/Grem1/Adm/Tnnt1/Mef2c/Dmd/Myo18b/Gpx1/Prkar1a/Lmod1/Cav2/Myh11/Ccnb1	39
GO	BP	GO:0003299	muscle hypertrophy in response to stress	8/909	20/13297	2.77783e-05	0.000768195	Atp2a2/Atp2b4/Ezh2/Nppa/Trpc3/Myh6/Mef2c/Errfi1	8
GO	BP	GO:0014887	cardiac muscle adaptation	8/909	20/13297	2.77783e-05	0.000768195	Atp2a2/Atp2b4/Ezh2/Nppa/Trpc3/Myh6/Mef2c/Errfi1	8
GO	BP	GO:0014898	cardiac muscle hypertrophy in response to stress	8/909	20/13297	2.77783e-05	0.000768195	Atp2a2/Atp2b4/Ezh2/Nppa/Trpc3/Myh6/Mef2c/Errfi1	8
GO	CC	GO:0005657	replication fork	14/928	59/13693	2.93568e-05	0.000385735	Rfc5/Rfc4/Rpa1/Zranb3/Mms22l/Xrcc2/H2afx/Rpa2/Pif1/Pcna/Prim1/Uhrf1/Cdc45/Rad51b	14
GO	MF	GO:0097617	annealing activity	6/883	11/13272	2.94801e-05	0.00159149	Zranb3/Recql/Rad54l/Anxa1/Recql4/Fmr1	6
GO	MF	GO:0043492	ATPase activity, coupled to movement of substances	21/883	118/13272	3.00282e-05	0.00159149	Abcb9/Atp2a2/Abcb7/Atp5f1b/Atp1b1/Atp2b4/Atp5pd/Atp5mc1/Atp1a2/Atp7b/Atp5f1d/Abcd2/Atp5f1a/Abca1/Taf3/Atp1a3/Atp12a/Atp5mg/Atp1a1/Atp2b2/AABR07054639.1	21
GO	CC	GO:0042555	MCM complex	6/928	11/13693	3.27764e-05	0.000420879	Mcm7/Mcm4/Mcm6/Mms22l/Mcm3/Mcm5	6
GO	BP	GO:0035404	histone-serine phosphorylation	6/909	11/13297	3.44237e-05	0.000940571	Aurka/Vrk1/Aurkb/Prkaa2/Aurkc/Ccnb1	6
GO	BP	GO:0051988	regulation of attachment of spindle microtubules to kinetochore	6/909	11/13297	3.44237e-05	0.000940571	Nek2/Knstrn/Spag5/Ect2/Racgap1/Ccnb1	6
GO	BP	GO:0070252	actin-mediated cell contraction	15/909	67/13297	3.55515e-05	0.000965604	Kcne1/Sgcd/Adora1/Kcnj2/Atp1a2/Kcnh2/Nup155/Parva/Tnnc1/Myh6/Scn4b/Atp1a1/Rock1/Kcne4/Cav1	15
GO	MF	GO:0015662	ATPase activity, coupled to transmembrane movement of ions, phosphorylative mechanism	9/883	27/13272	3.85561e-05	0.00191576	Atp2a2/Atp1b1/Atp2b4/Atp1a2/Atp7b/Atp1a3/Atp12a/Atp1a1/Atp2b2	9
GO	CC	GO:0042383	sarcolemma	20/928	110/13693	4.36743e-05	0.000548355	Sgcd/Atp1b1/Atp2b4/Kcnj2/Casq1/Atp1a2/Cavin4/Bsg/Tgfb3/Got2/Trdn/Slc2a4/Anxa1/Ank1/Dag1/Atp1a3/Atp1a1/Cacna1s/Dmd/Ank3	20
GO	BP	GO:0035384	thioester biosynthetic process	9/909	27/13297	4.77661e-05	0.0012821	Elovl5/Dld/Pdhx/Acss1/Pdhb/Dlat/Mpc1/AABR07026654.1/Pdha1	9
GO	BP	GO:0071616	acyl-CoA biosynthetic process	9/909	27/13297	4.77661e-05	0.0012821	Elovl5/Dld/Pdhx/Acss1/Pdhb/Dlat/Mpc1/AABR07026654.1/Pdha1	9
GO	BP	GO:0010389	regulation of G2/M transition of mitotic cell cycle	14/909	61/13297	4.80507e-05	0.0012822	Cdk1/Cdc7/Cenpf/Dtl/Rad21/Aurkb/Hspa2/Topbp1/Smarcd3/Clspn/Ticrr/Fbxo5/Kif14/Ccnb1	14
GO	BP	GO:1903522	regulation of blood circulation	28/909	184/13297	5.23165e-05	0.00138791	Atp2a2/Kcne1/Rgs4/Atp1b1/Atp2b4/Adora1/Kcnj2/Thrb/Atp1a2/Nppa/Kcnh2/Gch1/Nup155/Dmpk/Adrb1/Olr59/Smtn/Gnao1/Epas1/Myh6/Scn4b/Adm/Atp1a1/Dmd/Kcne4/Gjc1/Myl4/Cav1	28
GO	BP	GO:0007093	mitotic cell cycle checkpoint	19/909	102/13297	5.34749e-05	0.00141044	Cdk1/Mad2l1/Aurkb/Spdl1/Bub1b/Zwilch/Topbp1/Wee1/Clspn/Rpa2/Ndc80/Ticrr/Plk1/Bub3/Ttk/Bub1/Kntc1/Zw10/Ccnb1	19
GO	BP	GO:0090307	mitotic spindle assembly	12/909	47/13297	5.42518e-05	0.00142271	Kifc1/Nek2/Aurkb/Mybl2/Tpx2/Aaas/Kif23/Plk1/Cdc20/Kif4a/Racgap1/Kif11	12
GO	CC	GO:0030017	sarcomere	24/928	148/13693	5.53781e-05	0.000680187	Kcne1/Atp2b4/Casq1/Cavin4/Jph2/AABR07025295.1/Nexn/Pdlim7/Lrrc39/Pdlim1/Fhl2/Ank1/Tnnc1/Myl9/Myh6/Tnnt1/Mef2c/Cacna1s/Dmd/Myo18b/Myh1/Myl4/Ppp1r12b/Lmod1	24
GO	BP	GO:0043648	dicarboxylic acid metabolic process	15/909	70/13297	6.11694e-05	0.00159495	Mdh2/Fh/Ogdh/Dld/Idh3B/Mdh1/Got2/Sdha/Idh2/Slc1a3/Got1/Sucla2/Phyh/Aldh5a1/Adssl1	15
GO	BP	GO:0006268	DNA unwinding involved in DNA replication	6/909	12/13297	6.48632e-05	0.00167215	Mcm7/Mcm4/Rpa1/Mcm6/Recql/Recql4	6
GO	BP	GO:1902969	mitotic DNA replication	6/909	12/13297	6.48632e-05	0.00167215	Mcm4/Gins1/Mcm3/Fgfr1/Rad51/Cdc45	6
GO	BP	GO:0000132	establishment of mitotic spindle orientation	9/909	28/13297	6.61512e-05	0.00169578	Mad2l1/Spdl1/Gpsm2/Sapcd2/Ndc80/Plk1/Mcph1/Zw10/Nde1	9
GO	BP	GO:0044057	regulation of system process	50/909	417/13297	6.93234e-05	0.00176716	Atp2a2/Kcne1/Rgs4/Atp1b1/Atp2b4/C1qtnf1/Adora1/Myocd/Igf1/Kcnj2/Srl/Lmcd1/Thrb/Casq1/Atp1a2/Nppa/Ccn3/Kcnh2/Anxa6/Gch1/Fst/Nup155/Dmpk/Fgfr1/Trpc3/Adrb1/Gas6/Olr59/Tnnc1/Zmynd8/Dag1/Smtn/Gnao1/Inha/Hspb6/Epas1/Myh6/Scn4b/Adm/Tnnt1/Atp1a1/Rock1/Mef2c/Dmd/Kcne4/Gjc1/Myl4/Cav1/Fmr1/Errfi1	50
GO	BP	GO:0044843	cell cycle G1/S phase transition	22/909	131/13297	7.39352e-05	0.00187426	Ppat/Atp2b4/Ezh2/Cdk2/Rbl1/Ccne2/Pim2/Cdkn2c/Rpa2/Jade1/Ccna2/Fam83d/Nasp/Necab3/Anxa1/Usp37/Iqgap3/Kif14/Pole/Btn2a2/Cdc45/Eif4e	22
GO	BP	GO:0000075	cell cycle checkpoint	24/909	150/13297	7.87747e-05	0.00198591	Cdk1/Dtl/Mad2l1/Aurkb/Spdl1/Usp28/Bub1b/Zwilch/Topbp1/Wee1/H2afx/Clspn/Rpa2/Ndc80/Ticrr/Necab3/Plk1/Bub3/Ttk/Bub1/Kntc1/Pea15/Zw10/Ccnb1	24
GO	MF	GO:0005201	extracellular matrix structural constituent	12/883	50/13272	8.03181e-05	0.00375605	Eln/Lamc1/Col3a1/Col5a2/Emilin1/Col8a2/Col4a1/Col11a1/Col4a2/Col16a1/Col8a1/Pxdn	12
GO	BP	GO:0006281	DNA repair	46/909	376/13297	8.30016e-05	0.00208097	Mcm7/Mcm4/Cdc7/Morf4l2/Polq/Rpa1/Pttg1/Zranb3/Dtl/Pole2/Rad21/Parpbp/Ube2t/Foxm1/Mms22l/Xrcc2/Usp1/H2afx/Mcm3/Recql/Rpa2/Rad54l/Mcm5/Pif1/Esco2/Dek/Pclaf/Fanci/Kif22/Fen1/Pcna/Alkbh3/Aunip/Fus/Recql4/Mdc1/Mlh1/Rad51/Pole/Cdca5/Cdc45/Rad51b/Rad51ap1/Psme4/Fancd2/Psmd14	46
GO	BP	GO:0007062	sister chromatid cohesion	12/909	49/13297	8.43825e-05	0.00210403	Pttg1/Rad21/Bub1b/Esco2/Kif22/Fen1/Sgo1/Sgo2/Cdc20/Bub1/Cdca5/Haspin	12
GO	BP	GO:0090407	organophosphate biosynthetic process	53/909	455/13297	9.12407e-05	0.00226267	Ak2/Atp5mc3/Ppat/Atp5f1b/Piga/Atp5pd/Eno3/Igf1/Ogdh/Elovl5/Dld/Pdhx/Acss1/Dut/Atp5mc1/Pdhb/Nppa/LOC100359539/Slc25a13/Dlat/Ckb/Gch1/Gucy1b1/Adcyap1r1/Adk/Mpc1/Cyc1/Idh2/Atp5f1d/AABR07026654.1/Dhodh/Pla2g5/Atp5f1a/Pfkp/Dgkz/Gapdh/Taf3/Flad1/Pdha1/Atp5mg/Pid1/Rrm1/Adssl1/Tk1/Pgam1/AABR07070043.1/Gmps/Rrm2/Ckmt2/LOC314140/Pfkm/Pgk1/Chpt1	53
GO	MF	GO:0046933	proton-transporting ATP synthase activity, rotational mechanism	7/883	18/13272	9.36032e-05	0.00413414	Atp5f1b/Atp5pd/Atp5mc1/Atp5f1d/Atp5f1a/Taf3/Atp5mg	7
GO	BP	GO:1901989	positive regulation of cell cycle phase transition	15/909	73/13297	0.000101694	0.00250828	Cdk1/Cdc7/Dtl/Ezh2/Hspa2/Smarcd3/Ube2c/Fam83d/Anxa1/Cdc25b/Atad5/Fbxo5/Cdca5/Cdc45/Ccnb1	15
GO	BP	GO:0032508	DNA duplex unwinding	12/909	50/13297	0.000104211	0.00255652	Mcm7/Mcm4/Rpa1/Mcm6/Gins1/Recql/Mcm5/Pif1/Anxa1/Recql4/Cdc45/Top2a	12
GO	CC	GO:0010369	chromocenter	6/928	13/13693	0.000108179	0.00127336	Aurkb/Piwil2/Esco2/Cdca8/Incenp/Fmr1	6
GO	CC	GO:0045239	tricarboxylic acid cycle enzyme complex	6/928	13/13693	0.000108179	0.00127336	Fh/Dlst/Ogdh/Dld/Idh3B/Sucla2	6
GO	MF	GO:0022804	active transmembrane transporter activity	34/883	260/13272	0.000117124	0.00490072	Abcb9/Atp2a2/Abcb7/Atp5f1b/Atp1b1/Atp2b4/Slc4a4/Atp5pd/Sec61g/Timm17a/Atp5mc1/Atp1a2/Slco5a1/Ankh/Atp7b/Atp5f1d/Abcd2/Slc1a3/Letm1/Atp5f1a/Abca1/Taf3/Slc11a2/Timm23/Atp1a3/Slc26a6/Atp12a/Atp5mg/Atp1a1/Atp2b2/Slc16a3/Slc25a10/Slc25a5/Slc24a3	34
GO	BP	GO:0140115	export across plasma membrane	8/909	24/13297	0.000126826	0.00309469	Kcne1/Atp1b1/Atp1a2/Nppa/Kcnh2/Atp1a3/Atp1a1/Kcne4	8
GO	CC	GO:0005759	mitochondrial matrix	33/928	246/13693	0.000127774	0.00147331	Cdk1/Mdh2/Atp5f1b/Grsf1/Ogdh/Dld/Vdac1/Casq1/Acss1/Idh3B/Pars2/Pdhb/Mrpl35/Dlat/Ppif/Mrps25/Got2/Mrpl3/Vdac2/Hspd1/Etfb/Acadvl/Ndufab1/Tufm/Dap3/Cs/Mrpl12/Uqcrc2/Trmt10c/Slc25a5/Mrpl50/Alas1/Ccnb1	33
GO	BP	GO:0006302	double-strand break repair	28/909	194/13297	0.000134266	0.0032458	Mcm7/Mcm4/Cdc7/Polq/Rpa1/Rad21/Parpbp/Foxm1/Mms22l/Xrcc2/H2afx/Mcm3/Recql/Rpa2/Rad54l/Mcm5/Esco2/Dek/Aunip/Fus/Recql4/Mlh1/Rad51/Cdca5/Cdc45/Rad51b/Rad51ap1/Psmd14	28
GO	MF	GO:0003774	motor activity	20/883	121/13272	0.000134364	0.00530224	Kifc1/Myo1d/Kif18a/Cenpe/Kif23/Kif21a/Myo7b/Kif20b/Kif2c/Kif22/Myl3/Kif18b/Kif20a/Myh6/Kif14/Kif4a/Myo18b/Myh1/Kif11/Myh11	20
GO	BP	GO:0010257	NADH dehydrogenase complex assembly	10/909	37/13297	0.000135153	0.0032458	Ndufaf7/Ndufa8/Ndufa5/Ndufaf4/Ndufb9/Ndufs4/Ndufb5/Timm21/Bcs1l/Ndufab1	10
GO	BP	GO:0032981	mitochondrial respiratory chain complex I assembly	10/909	37/13297	0.000135153	0.0032458	Ndufaf7/Ndufa8/Ndufa5/Ndufaf4/Ndufb9/Ndufs4/Ndufb5/Timm21/Bcs1l/Ndufab1	10
GO	BP	GO:0007127	meiosis I	14/909	67/13297	0.000142295	0.00338173	Pttg1/Aurka/Hspa2/Ccne2/Piwil2/Ndc1/Espl1/Plk1/Cdc25b/Cenpc/Fbxo5/Mlh1/Rad51/Fancd2	14
GO	BP	GO:0050848	regulation of calcium-mediated signaling	14/909	67/13297	0.000142295	0.00338173	Cmklr1/Atp2b4/Calm1/Igf1/Chp1/Lmcd1/Itpr1/Dyrk2/Jph2/Rcan2/Trdn/Cdh13/Fhl2/Dmd	14
GO	MF	GO:0051536	iron-sulfur cluster binding	12/883	53/13272	0.000146729	0.00530224	Ppat/Etfdh/Ndufs1/Fdx1/Ciapin1/Uqcrfs1/Isca1/Ciao3/Aco2/Pole/Ndufs2/Ndufv2	12
GO	MF	GO:0051540	metal cluster binding	12/883	53/13272	0.000146729	0.00530224	Ppat/Etfdh/Ndufs1/Fdx1/Ciapin1/Uqcrfs1/Isca1/Ciao3/Aco2/Pole/Ndufs2/Ndufv2	12
GO	CC	GO:0032154	cleavage furrow	10/928	38/13693	0.000160588	0.00181464	Cit/Mylk/Pdxp/Cep55/Cenpc/Ect2/Kif20a/Racgap1/Mastl/Nde1	10
GO	BP	GO:0022616	DNA strand elongation	7/909	19/13297	0.0001657	0.00391756	Mcm7/Mcm4/Gins1/Mcm3/Fen1/Pcna/Pole	7
GO	BP	GO:0090257	regulation of muscle system process	27/909	187/13297	0.000174561	0.00410466	Atp2a2/Rgs4/Atp1b1/Atp2b4/Adora1/Myocd/Igf1/Kcnj2/Srl/Lmcd1/Casq1/Atp1a2/Nppa/Anxa6/Dmpk/Trpc3/Tnnc1/Dag1/Smtn/Hspb6/Tnnt1/Atp1a1/Rock1/Mef2c/Dmd/Cav1/Errfi1	27
GO	BP	GO:0014850	response to muscle activity	8/909	25/13297	0.000175413	0.00410466	Mtfp1/Srl/Prkaa2/Got2/Srd5a1/Perm1/Fndc5/Adssl1	8
GO	MF	GO:0003697	single-stranded DNA binding	17/883	96/13272	0.000178762	0.00617895	Mcm7/Mcm4/Rpa1/Mcm6/Smc4/Mcm3/Rpa2/Hmgb2/Mcm5/Anxa1/Smc2/Prim1/Mlh1/Rad51/Cdc45/Rad51b/Rad51ap1	17
GO	BP	GO:0055002	striated muscle cell development	22/909	139/13297	0.000181184	0.00421808	Cdk1/Sgcd/Rgs4/Myocd/Igf1/Casq1/Nppa/Bmp4/Lox/Fhl2/Afg3l2/Myh6/Tnnt1/Mef2c/Dmd/Myo18b/Gpx1/Prkar1a/Lmod1/Cav2/Myh11/Ccnb1	22
GO	BP	GO:0006122	mitochondrial electron transport, ubiquinol to cytochrome c	6/909	14/13297	0.000187158	0.00431314	Cycs/Cyc1/Uqcrh/Uqcrfs1/Uqcrc1/LOC100363502	6
GO	BP	GO:1904666	regulation of ubiquitin protein ligase activity	6/909	14/13297	0.000187158	0.00431314	Dnm1l/Mad2l1/Plk1/Fbxo5/Cdc20/Mastl	6
GO	BP	GO:0009145	purine nucleoside triphosphate biosynthetic process	21/909	130/13297	0.000188276	0.00431711	Atp5mc3/Atp5f1b/Atp5pd/Eno3/Igf1/Ogdh/Atp5mc1/Slc25a13/Adk/Cyc1/Atp5f1d/Atp5f1a/Pfkp/Gapdh/Taf3/Atp5mg/Pid1/Pgam1/AABR07070043.1/Pfkm/Pgk1	21
GO	CC	GO:0032155	cell division site part	11/928	46/13693	0.000193319	0.00214167	Cit/Mylk/Pdxp/Anln/Cep55/Cenpc/Ect2/Kif20a/Racgap1/Mastl/Nde1	11
GO	BP	GO:0006754	ATP biosynthetic process	20/909	121/13297	0.00019338	0.00441197	Atp5mc3/Atp5f1b/Atp5pd/Eno3/Igf1/Ogdh/Atp5mc1/Slc25a13/Cyc1/Atp5f1d/Atp5f1a/Pfkp/Gapdh/Taf3/Atp5mg/Pid1/Pgam1/AABR07070043.1/Pfkm/Pgk1	20
GO	MF	GO:0016903	oxidoreductase activity, acting on the aldehyde or oxo group of donors	11/883	47/13272	0.000201548	0.00667627	Ogdh/Dld/Pdhx/Pdhb/Dlat/AABR07026654.1/Gapdh/Aldh5a1/Pdha1/AABR07070043.1/LOC108348083	11
GO	CC	GO:0005604	basement membrane	15/928	78/13693	0.000201995	0.00219476	Nid2/Lamc2/Lamc1/Loxl1/Timp1/Thbs2/Tgfbi/Col4a1/Vwa1/Dag1/Frem2/Frem1/Col4a2/Acan/Lamb2	15
GO	BP	GO:0060537	muscle tissue development	40/909	325/13297	0.000208812	0.00474034	Cdk1/Sik1/Eln/Mylk/Sgcd/Rgs4/Col3a1/Cenpf/Myocd/Igf1/Rxrg/Casq1/Nr4a1/Itga7/Jph2/Nppa/Bmp4/Rara/Sap30/Lox/Fgfr1/Itga8/Fhl2/Tnnc1/Myl3/Col11a1/Myh6/Grem1/Mef2c/Ndufv2/Dmd/Myo18b/Gpx1/Gjc1/Prkar1a/Bmpr1a/Cav1/Cav2/Myh11/Ccnb1	40
GO	BP	GO:0036293	response to decreased oxygen levels	37/909	293/13297	0.000213739	0.00482818	Dnm1l/Atp1b1/Adora1/Myocd/Igf1/Mb/Egln3/Kcnmb1/Pgf/Aifm1/Itpr1/Plod1/Cox4i2/Nppa/Penk/Tgfb3/Ldha/Acaa2/Hspd1/Ccna2/Pdlim1/Necab3/Loxl2/Car9/Slc2a4/Ciao3/Slc29a1/Epas1/Sdhd/Adm/Plod2/Fndc1/Suv39h1l1/Cd34/Tbl2/Cav1/Ccnb1	37
GO	BP	GO:0051146	striated muscle cell differentiation	31/909	230/13297	0.000215408	0.00484191	Cdk1/Sik1/Sgcd/Morf4l2/Rgs4/Myocd/Igf1/Ezh2/Casq1/Nppa/Ccn3/Bmp4/Rara/Trdn/Lox/Dmpk/Ptgfrn/Fhl2/Afg3l2/Myh6/Grem1/Tnnt1/Mef2c/Dmd/Myo18b/Gpx1/Prkar1a/Lmod1/Cav2/Myh11/Ccnb1	31
GO	CC	GO:0032592	integral component of mitochondrial membrane	13/928	62/13693	0.000216391	0.00226409	Slc25a19/Tmem70/Timm17a/Etfdh/Oxa1l/Mgarp/Mpc1/Chchd3/Dmpk/Afg3l2/Tomm40/Timm23/Micos10	13
GO	CC	GO:0098573	intrinsic component of mitochondrial membrane	13/928	62/13693	0.000216391	0.00226409	Slc25a19/Tmem70/Timm17a/Etfdh/Oxa1l/Mgarp/Mpc1/Chchd3/Dmpk/Afg3l2/Tomm40/Timm23/Micos10	13
GO	BP	GO:0014888	striated muscle adaptation	10/909	39/13297	0.000217692	0.00486925	Atp2a2/Atp2b4/Ezh2/Nppa/Trpc3/Tnnc1/Myh6/Tnnt1/Mef2c/Errfi1	10
GO	BP	GO:0006310	DNA recombination	30/909	220/13297	0.0002203	0.00490355	Mcm7/Tfrc/Mcm4/Cdc7/Polq/Rpa1/Zranb3/Parpbp/Bcl11b/Mms22l/Xrcc2/H2afx/Mcm3/Recql/Rpa2/Rad54l/Hmgb2/Mcm5/Pif1/Ankle1/Atad5/Aunip/Fus/Recql4/Mlh1/Rad51/Cdc45/Rad51b/Rad51ap1/Psmd14	30
GO	CC	GO:0045171	intercellular bridge	11/928	47/13693	0.000237136	0.00243603	Cdc7/Tpx2/Kif23/Haus3/Cep55/Sra1/Cenpc/Kif20a/Cdca8/Kif4a/Cd34	11
GO	BP	GO:0006084	acetyl-CoA metabolic process	8/909	26/13297	0.000238313	0.00524469	Dld/Pdhx/Acss1/Pdhb/Dlat/Mpc1/AABR07026654.1/Pdha1	8
GO	BP	GO:0032467	positive regulation of cytokinesis	8/909	26/13297	0.000238313	0.00524469	Cit/Aurkb/Kif23/Kif20b/Cdc25b/Ect2/Kif14/Racgap1	8
GO	BP	GO:0010971	positive regulation of G2/M transition of mitotic cell cycle	7/909	20/13297	0.000239965	0.00524469	Cdk1/Cdc7/Dtl/Hspa2/Smarcd3/Fbxo5/Ccnb1	7
GO	BP	GO:0001666	response to hypoxia	36/909	284/13297	0.000240224	0.00524469	Dnm1l/Atp1b1/Adora1/Myocd/Igf1/Mb/Egln3/Kcnmb1/Pgf/Itpr1/Plod1/Cox4i2/Nppa/Penk/Tgfb3/Ldha/Acaa2/Hspd1/Ccna2/Pdlim1/Necab3/Loxl2/Car9/Slc2a4/Ciao3/Slc29a1/Epas1/Sdhd/Adm/Plod2/Fndc1/Suv39h1l1/Cd34/Tbl2/Cav1/Ccnb1	36
GO	BP	GO:0014823	response to activity	15/909	79/13297	0.000256637	0.00557635	Cdk1/Igf1/Mtfp1/Srl/Prkaa2/Got2/Hspd1/Srd5a1/Perm1/Col4a2/Fndc5/Uqcrc1/Kdm6b/Adssl1/Fmr1	15
GO	BP	GO:0043403	skeletal muscle tissue regeneration	9/909	33/13297	0.000270923	0.00585886	Eno3/Igf1/Ezh2/Large1/Ptgfrn/Anxa1/Dag1/Dmd/Gpx1	9
GO	BP	GO:0030199	collagen fibril organization	10/909	40/13297	0.00027269	0.00586928	Dpt/Fmod/Col3a1/Col5a2/Lum/Emilin1/Lox/Loxl2/Col11a1/Acan	10
GO	CC	GO:0098644	complex of collagen trimers	6/928	15/13693	0.000280463	0.00282967	Col3a1/Col5a2/Lum/Col4a1/Col11a1/Col4a2	6
GO	CC	GO:0016459	myosin complex	11/928	48/13693	0.000289056	0.0028652	Myo1d/Myl1/Myo7b/Myl9/Myl3/Myh6/Actg2/Myo18b/Myh1/Myl6/Myh11	11
GO	MF	GO:0050840	extracellular matrix binding	11/883	49/13272	0.000298373	0.00948825	Eln/Itgav/Smoc1/Itga7/Lgals1/Tgfbi/Tinagl1/Dag1/Clec14a/Bcam/Itga9	11
GO	BP	GO:0019722	calcium-mediated signaling	22/909	144/13297	0.000303617	0.00650425	Cmklr1/Atp2a2/Sgcd/Atp1b1/Atp2b4/Calm1/Igf1/Chp1/Lmcd1/Casq1/Itpr1/Atp1a2/Dyrk2/Jph2/Rcan2/Trdn/Cdh13/Dmpk/Fhl2/Calm2/Ncald/Dmd	22
GO	CC	GO:0046930	pore complex	7/928	21/13693	0.000321427	0.00313114	Vdac1/Ppif/Nup205/Nup155/Vdac2/Cd34/C7	7
GO	BP	GO:0043502	regulation of muscle adaptation	15/909	81/13297	0.000341064	0.00727231	Atp2a2/Rgs4/Atp2b4/Igf1/Srl/Lmcd1/Casq1/Trpc3/Tnnc1/Dag1/Tnnt1/Rock1/Mef2c/Dmd/Errfi1	15
GO	CC	GO:0044853	plasma membrane raft	15/928	82/13693	0.000357589	0.00342437	Atp1b1/Myo1d/Kif18a/Atp1a2/Cavin4/Adcyap1r1/Lrp8/Cdh13/Dag1/Cavin1/Atp1a1/Prkar1a/Bmpr1a/Cav1/Cav2	15
GO	MF	GO:0048306	calcium-dependent protein binding	11/883	50/13272	0.000359875	0.0108661	Vps37b/Myo1d/Calm1/Chp1/Wfs1/S100a11/Anxa6/S100a6/Anxa1/Tnnc1/Vldlr	11
GO	BP	GO:0007292	female gamete generation	17/909	99/13297	0.000360359	0.00764798	Nrip1/Aurka/Igf1/Piwil2/Ncaph/Aspm/Aurkc/Ybx2/Plk1/Cdc25b/Fbxo5/Ttk/Mlh1/Prkar1a/Top2a/Mastl/Ccnb1	17
GO	BP	GO:0061982	meiosis I cell cycle process	14/909	73/13297	0.000366576	0.00774391	Pttg1/Aurka/Hspa2/Ccne2/Piwil2/Ndc1/Espl1/Plk1/Cdc25b/Cenpc/Fbxo5/Mlh1/Rad51/Fancd2	14
GO	MF	GO:0015078	proton transmembrane transporter activity	17/883	102/13272	0.000378011	0.0108661	Atp2a2/Atp5mc3/Atp5f1b/Atp5pd/Atp5mc1/Cox4i2/Atp5f1d/Letm1/Atp5f1a/Cox5a/Taf3/Slc11a2/Cox10/Atp5mg/Cox7c/Ndufa4l2/Cox7b	17
GO	MF	GO:0043142	single-stranded DNA-dependent ATPase activity	6/883	16/13272	0.000382707	0.0108661	Rfc5/Mcm7/Rfc4/Polq/Mcm5/Pif1	6
GO	BP	GO:0006275	regulation of DNA replication	16/909	91/13297	0.000404366	0.00850288	Cdk1/Rfc5/Rfc4/Cdc7/Zranb3/Cdk2/Ccna2/Ticrr/Esco2/Fgfr1/Gmnn/Pcna/Atad5/E2f8/Usp37/Fbxo5	16
GO	BP	GO:0051188	cofactor biosynthetic process	29/909	218/13297	0.00042392	0.00887315	Eno3/Igf1/Ogdh/Elovl5/Dld/Pdhx/Acss1/Pdhb/Coq3/Dlat/Cycs/Gch1/Mpc1/Idh2/AABR07026654.1/Coq9/Pfkp/Gapdh/Slc11a2/Flad1/Cox10/Pdha1/LOC100363502/Pdss1/Pgam1/AABR07070043.1/Alas1/Pfkm/Pgk1	29
GO	MF	GO:0005178	integrin binding	17/883	103/13272	0.000425284	0.0116586	Col3a1/Itgbl1/Igf1/Itgav/Thy1/Sema7a/Itga7/Plpp3/Emilin1/Ccn3/Esm1/Tgfbi/Cx3cl1/Mfge8/Col16a1/Dmd/Lamb2	17
GO	BP	GO:0019932	second-messenger-mediated signaling	35/909	282/13297	0.000434818	0.0090358	Cmklr1/Atp2a2/Rapgef4/Sgcd/Atp1b1/Atp2b4/Calm1/Igf1/Chp1/Lmcd1/Casq1/Itpr1/Atp1a2/Dyrk2/Jph2/Nppa/Prkar2b/Rcan2/Ndufs4/Gucy1b1/Adcyap1r1/Trdn/Cdh13/Dmpk/Fhl2/Adrb1/Abca1/Olr59/Gapdh/Pde2a/Adm/Calm2/Ncald/Dmd/Prkar1a	35
GO	BP	GO:0006323	DNA packaging	19/909	119/13297	0.000435651	0.0090358	Cdk1/Hat1/Chaf1b/Nusap1/Asf1b/Ncapd3/Smc4/Ncaph/Nasp/Banf1/Smc2/Mcph1/Ncapg/Cdca5/Top2a/Ncapd2/Oip5/Ccnb1/Psme4	19
GO	BP	GO:0030048	actin filament-based movement	15/909	83/13297	0.000448318	0.00925644	Kcne1/Sgcd/Adora1/Kcnj2/Atp1a2/Kcnh2/Nup155/Parva/Tnnc1/Myh6/Scn4b/Atp1a1/Rock1/Kcne4/Cav1	15
GO	MF	GO:0048037	cofactor binding	48/883	439/13272	0.000450074	0.011927	Ppat/Sdhc/Mb/Egln3/Ogdh/Hsd11b1/Aifm1/Dld/Idh3B/Plod1/Mdh1/Etfdh/Idh3a/Cycs/Gch1/Got2/Ndufs1/Gucy1b1/Fdx1/Cyc1/Ldha/Sdha/Idh2/Dhodh/Ciapin1/Got1/P4ha3/Srd5a1/Phyh/Acadvl/Ndufab1/Uqcrfs1/Isca1/Gapdh/Ciao3/Sdhd/Aco2/Nnt/Eci3/Plod2/LOC100363502/Pole/Ndufs2/Ndufv2/AABR07070043.1/Aoc3/Alas1/Pxdn	48
GO	BP	GO:2001251	negative regulation of chromosome organization	18/909	110/13297	0.000450467	0.00925893	Tet1/Pttg1/Rad21/Mad2l1/Aurkb/Spdl1/Bub1b/Ndc80/Pif1/Plk1/Bub3/Fbxo5/Atad2/Ttk/Bub1/Top2a/Zw10/Ccnb1	18
GO	BP	GO:0051298	centrosome duplication	12/909	58/13297	0.000461581	0.009408	Cdk2/Ccnf/Xpo1/Cep295/Plk4/Cep72/Ckap5/Cep76/Cenpj/Chordc1/Stil/Nde1	12
GO	BP	GO:0009206	purine ribonucleoside triphosphate biosynthetic process	20/909	129/13297	0.000461843	0.009408	Atp5mc3/Atp5f1b/Atp5pd/Eno3/Igf1/Ogdh/Atp5mc1/Slc25a13/Cyc1/Atp5f1d/Atp5f1a/Pfkp/Gapdh/Taf3/Atp5mg/Pid1/Pgam1/AABR07070043.1/Pfkm/Pgk1	20
GO	CC	GO:1990023	mitotic spindle midzone	5/928	11/13693	0.000462876	0.00435875	Kif18a/Aurkb/Cenpe/Kif20b/Kif18b	5
GO	CC	GO:0015629	actin cytoskeleton	46/928	409/13693	0.000475935	0.00440825	Flt1/Cit/Mylk/Specc1/Myo1d/Plekhh2/Dstn/Pdxp/Topbp1/Pgm1/Rara/AABR07025295.1/Cald1/Ndc1/Fblim1/Stk17b/Dctn6/Myl1/Pdlim7/Anln/Myo7b/Parva/Pdlim1/Tpm2/Anxa1/Mtss1l/Tnnc1/Afap1l1/Smtn/Myl9/Taf5/Myl3/Gas2l3/Myh6/Tnnt1/Hspb7/Actg2/Kntc1/Myo18b/Twf2/Myh1/Lmod1/Myl6/AABR07066944.1/Myh11/Acta2	46
GO	MF	GO:0015077	monovalent inorganic cation transmembrane transporter activity	34/883	280/13272	0.000478654	0.0122752	Atp2a2/Atp5mc3/Kcne1/Atp5f1b/Atp1b1/Slc4a4/Atp5pd/Kcnj2/Kcnmb1/Atp5mc1/Atp1a2/Cox4i2/Kcnab3/Hcn2/Kcnh2/Atp5f1d/Slc1a3/Letm1/Atp5f1a/Cox5a/Taf3/Slc11a2/Atp1a3/Atp12a/Cox10/Scn4b/Atp5mg/Atp1a1/Cox7c/Ndufa4l2/Kcne4/Kcna6/Cox7b/Slc24a3	34
GO	BP	GO:0000212	meiotic spindle organization	5/909	11/13297	0.00048179	0.00964214	Aurka/Aspm/Espl1/Tubg1/Fbxo5	5
GO	BP	GO:0006883	cellular sodium ion homeostasis	5/909	11/13297	0.00048179	0.00964214	Atp1b1/Atp1a2/Atp1a3/Atp1a1/C7	5
GO	BP	GO:0051315	attachment of mitotic spindle microtubules to kinetochore	5/909	11/13297	0.00048179	0.00964214	Nuf2/Cenpe/Ndc80/Kif2c/Cenpc	5
GO	BP	GO:0055119	relaxation of cardiac muscle	5/909	11/13297	0.00048179	0.00964214	Atp2a2/Atp1b1/Kcnj2/Atp1a2/Atp1a1	5
GO	BP	GO:0000082	G1/S transition of mitotic cell cycle	19/909	120/13297	0.000485203	0.00966804	Ppat/Ezh2/Cdk2/Rbl1/Ccne2/Pim2/Cdkn2c/Rpa2/Jade1/Nasp/Necab3/Anxa1/Usp37/Iqgap3/Kif14/Pole/Btn2a2/Cdc45/Eif4e	19
GO	CC	GO:0032153	cell division site	11/928	51/13693	0.000505523	0.00448558	Cit/Mylk/Pdxp/Anln/Cep55/Cenpc/Ect2/Kif20a/Racgap1/Mastl/Nde1	11
GO	CC	GO:0000307	cyclin-dependent protein kinase holoenzyme complex	9/928	36/13693	0.00051604	0.00448558	Cdk1/Cdk2/Ccnf/Ccne2/Cks2/Ccna2/Pcna/Cks1b/Ccnb1	9
GO	CC	GO:0031304	intrinsic component of mitochondrial inner membrane	9/928	36/13693	0.00051604	0.00448558	Slc25a19/Timm17a/Etfdh/Oxa1l/Mpc1/Chchd3/Afg3l2/Timm23/Micos10	9
GO	CC	GO:0031305	integral component of mitochondrial inner membrane	9/928	36/13693	0.00051604	0.00448558	Slc25a19/Timm17a/Etfdh/Oxa1l/Mpc1/Chchd3/Afg3l2/Timm23/Micos10	9
GO	BP	GO:0045931	positive regulation of mitotic cell cycle	19/909	121/13297	0.000539562	0.0107044	Cdk1/Cdc7/Dtl/Igf1/Mad2l1/Hspa2/Usp2/Smarcd3/Ndc80/Ube2c/Fgfr1/Anxa1/Kif20b/Cdc25b/Fbxo5/Cdca5/Cdc45/Eif4e/Ccnb1	19
GO	BP	GO:0086009	membrane repolarization	9/909	36/13297	0.000549409	0.0108526	Kcne1/Atp1b1/Kcnj2/Nppa/Kcnh2/Scn4b/Atp1a1/Kcne4/Cav1	9
GO	CC	GO:0031674	I band	17/928	104/13693	0.000590533	0.00505058	Kcne1/Atp2b4/Casq1/Cavin4/Jph2/AABR07025295.1/Nexn/Pdlim7/Pdlim1/Fhl2/Ank1/Myl9/Myh6/Cacna1s/Dmd/Myo18b/Ppp1r12b	17
GO	CC	GO:0005753	mitochondrial proton-transporting ATP synthase complex	7/928	23/13693	0.000601314	0.00505058	Atp5f1b/Atp5pd/Atp5mc1/Ppif/Atp5f1d/Atp5md/Atp5mg	7
GO	BP	GO:0010959	regulation of metal ion transport	36/909	298/13297	0.000604715	0.011841	Sik1/Kcne1/Mylk/Rgs4/Atp1b1/Adora1/Calm1/Igf1/Kcnj2/Chp1/Wfs1/Kcnmb1/Hspa2/Thy1/Casq1/Atp1a2/Jph2/Nppa/Kcnh2/Ptpn3/Adcyap1r1/Cemip/Trdn/Dmpk/Trpc3/Cx3cl1/Fxyd6/Gnao1/Hrc/Fxyd5/Scn4b/Atp1a1/Dmd/Kcne4/Cav1/Fmr1	36
GO	BP	GO:0014706	striated muscle tissue development	37/909	309/13297	0.000604915	0.011841	Cdk1/Sik1/Eln/Sgcd/Rgs4/Cenpf/Myocd/Igf1/Rxrg/Casq1/Nr4a1/Itga7/Jph2/Nppa/Bmp4/Rara/Sap30/Lox/Fgfr1/Fhl2/Tnnc1/Myl3/Col11a1/Myh6/Grem1/Mef2c/Ndufv2/Dmd/Myo18b/Gpx1/Gjc1/Prkar1a/Bmpr1a/Cav1/Cav2/Myh11/Ccnb1	37
GO	BP	GO:0033108	mitochondrial respiratory chain complex assembly	13/909	68/13297	0.00060723	0.011841	Ndufaf7/Ndufa8/Ndufa5/Ndufaf4/Ndufb9/Oxa1l/Ndufs4/Ndufb5/Samm50/Timm21/Bcs1l/Ndufab1/Uqcc1	13
GO	CC	GO:0045121	membrane raft	31/928	246/13693	0.000607907	0.00505058	Kcne1/Atp1b1/Myo1d/Baalc/Kif18a/Vdac1/Thy1/Atp1a2/Cavin4/Bsg/Prkar2b/Mme/Adcyap1r1/Lrp8/Cdh13/Hspd1/Slc2a4/Abca1/Dag1/Cavin1/Atp1a1/Atp2b2/Lypd6/Slc25a5/Dmd/Prkar1a/Bmpr1a/Tuba1b/Cav1/Cav2/Tubb5	31
GO	CC	GO:0098589	membrane region	32/928	257/13693	0.000616796	0.00505058	Kcne1/Atp1b1/Myo1d/Baalc/Kif18a/Vdac1/Thy1/Atp1a2/Cavin4/Bsg/Prkar2b/Mme/Xpo1/Adcyap1r1/Lrp8/Cdh13/Hspd1/Slc2a4/Abca1/Dag1/Cavin1/Atp1a1/Atp2b2/Lypd6/Slc25a5/Dmd/Prkar1a/Bmpr1a/Tuba1b/Cav1/Cav2/Tubb5	32
GO	BP	GO:0002027	regulation of heart rate	14/909	77/13297	0.000645534	0.0124114	Kcne1/Rgs4/Kcnj2/Nppa/Kcnh2/Gch1/Adrb1/Epas1/Myh6/Scn4b/Adm/Dmd/Kcne4/Cav1	14
GO	BP	GO:0055012	ventricular cardiac muscle cell differentiation	6/909	17/13297	0.000645644	0.0124114	Cdk1/Myocd/Rara/Fhl2/Mef2c/Ccnb1	6
GO	BP	GO:0046605	regulation of centrosome cycle	11/909	52/13297	0.000647363	0.0124114	Nek2/Ccnf/Xpo1/Cep295/Plk4/Cep76/Cenpj/Chordc1/Mcph1/Kif11/Stil	11
GO	BP	GO:0086003	cardiac muscle cell contraction	11/909	52/13297	0.000647363	0.0124114	Kcne1/Sgcd/Adora1/Kcnj2/Atp1a2/Kcnh2/Nup155/Scn4b/Atp1a1/Kcne4/Cav1	11
GO	CC	GO:0098857	membrane microdomain	31/928	247/13693	0.000651356	0.00525737	Kcne1/Atp1b1/Myo1d/Baalc/Kif18a/Vdac1/Thy1/Atp1a2/Cavin4/Bsg/Prkar2b/Mme/Adcyap1r1/Lrp8/Cdh13/Hspd1/Slc2a4/Abca1/Dag1/Cavin1/Atp1a1/Atp2b2/Lypd6/Slc25a5/Dmd/Prkar1a/Bmpr1a/Tuba1b/Cav1/Cav2/Tubb5	31
GO	CC	GO:0030018	Z disc	16/928	96/13693	0.000680654	0.00541647	Kcne1/Atp2b4/Casq1/Cavin4/Jph2/AABR07025295.1/Nexn/Pdlim7/Pdlim1/Fhl2/Ank1/Myl9/Myh6/Dmd/Myo18b/Ppp1r12b	16
GO	CC	GO:0016529	sarcoplasmic reticulum	10/928	45/13693	0.000703103	0.00551741	Atp2a2/Sgcd/Casq1/Itpr1/Jph2/Trdn/Dmpk/Agl/Slc2a4/Ank1	10
GO	CC	GO:0005750	mitochondrial respiratory chain complex III	5/928	12/13693	0.000749365	0.0057215	Cyc1/Uqcrh/Uqcrfs1/Uqcrc1/Uqcrc2	5
GO	CC	GO:0045275	respiratory chain complex III	5/928	12/13693	0.000749365	0.0057215	Cyc1/Uqcrh/Uqcrfs1/Uqcrc1/Uqcrc2	5
GO	BP	GO:0090329	regulation of DNA-dependent DNA replication	10/909	45/13297	0.000751612	0.0143498	Rfc5/Rfc4/Cdc7/Zranb3/Cdk2/Ticrr/Fgfr1/Gmnn/E2f8/Fbxo5	10
GO	MF	GO:0019838	growth factor binding	18/883	118/13272	0.000773829	0.0190496	Flt1/Kl/Igfbp7/Col3a1/Srpx2/Itgav/Htra3/Ccn3/Tgfb3/Ccn5/Esm1/Lrrc32/Fgfr1/Nkd2/Col4a1/Htra1/Ltbp1/Bmpr1a	18
GO	BP	GO:0009142	nucleoside triphosphate biosynthetic process	21/909	144/13297	0.00077403	0.0147162	Atp5mc3/Atp5f1b/Atp5pd/Eno3/Igf1/Ogdh/Atp5mc1/Slc25a13/Adk/Cyc1/Atp5f1d/Atp5f1a/Pfkp/Gapdh/Taf3/Atp5mg/Pid1/Pgam1/AABR07070043.1/Pfkm/Pgk1	21
GO	MF	GO:0003688	DNA replication origin binding	6/883	18/13272	0.000790739	0.0190496	Mcm7/Mcm4/Mcm3/Mcm5/Orc6/Cdc45	6
GO	CC	GO:0005901	caveola	12/928	62/13693	0.000805921	0.00607127	Atp1b1/Kif18a/Atp1a2/Cavin4/Adcyap1r1/Lrp8/Cdh13/Cavin1/Atp1a1/Bmpr1a/Cav1/Cav2	12
GO	BP	GO:0009201	ribonucleoside triphosphate biosynthetic process	20/909	135/13297	0.000836165	0.0156617	Atp5mc3/Atp5f1b/Atp5pd/Eno3/Igf1/Ogdh/Atp5mc1/Slc25a13/Cyc1/Atp5f1d/Atp5f1a/Pfkp/Gapdh/Taf3/Atp5mg/Pid1/Pgam1/AABR07070043.1/Pfkm/Pgk1	20
GO	BP	GO:0033866	nucleoside bisphosphate biosynthetic process	9/909	38/13297	0.000840918	0.0156617	Elovl5/Dld/Pdhx/Acss1/Pdhb/Dlat/Mpc1/AABR07026654.1/Pdha1	9
GO	BP	GO:0034030	ribonucleoside bisphosphate biosynthetic process	9/909	38/13297	0.000840918	0.0156617	Elovl5/Dld/Pdhx/Acss1/Pdhb/Dlat/Mpc1/AABR07026654.1/Pdha1	9
GO	BP	GO:0034033	purine nucleoside bisphosphate biosynthetic process	9/909	38/13297	0.000840918	0.0156617	Elovl5/Dld/Pdhx/Acss1/Pdhb/Dlat/Mpc1/AABR07026654.1/Pdha1	9
GO	BP	GO:0055025	positive regulation of cardiac muscle tissue development	9/909	38/13297	0.000840918	0.0156617	Cdk1/Myocd/Igf1/Bmp4/Fgfr1/Grem1/Mef2c/Bmpr1a/Ccnb1	9
GO	CC	GO:0005747	mitochondrial respiratory chain complex I	11/928	54/13693	0.00084332	0.00610866	Ndufa8/Ndufa5/Ndufs3/Ndufb9/Ndufs4/Ndufs1/Ndufb5/Ndufab1/Ndufs2/Ndufv2/Ndufa3	11
GO	CC	GO:0030964	NADH dehydrogenase complex	11/928	54/13693	0.00084332	0.00610866	Ndufa8/Ndufa5/Ndufs3/Ndufb9/Ndufs4/Ndufs1/Ndufb5/Ndufab1/Ndufs2/Ndufv2/Ndufa3	11
GO	CC	GO:0045271	respiratory chain complex I	11/928	54/13693	0.00084332	0.00610866	Ndufa8/Ndufa5/Ndufs3/Ndufb9/Ndufs4/Ndufs1/Ndufb5/Ndufab1/Ndufs2/Ndufv2/Ndufa3	11
GO	MF	GO:0016620	oxidoreductase activity, acting on the aldehyde or oxo group of donors, NAD or NADP as acceptor	9/883	39/13272	0.000846697	0.0197978	Ogdh/Dld/Pdhx/Pdhb/Dlat/Gapdh/Aldh5a1/AABR07070043.1/LOC108348083	9
GO	BP	GO:0070482	response to oxygen levels	37/909	315/13297	0.000867771	0.0160516	Dnm1l/Atp1b1/Adora1/Myocd/Igf1/Mb/Egln3/Kcnmb1/Pgf/Aifm1/Itpr1/Plod1/Cox4i2/Nppa/Penk/Tgfb3/Ldha/Acaa2/Hspd1/Ccna2/Pdlim1/Necab3/Loxl2/Car9/Slc2a4/Ciao3/Slc29a1/Epas1/Sdhd/Adm/Plod2/Fndc1/Suv39h1l1/Cd34/Tbl2/Cav1/Ccnb1	37
GO	BP	GO:0042246	tissue regeneration	12/909	62/13297	0.000868889	0.0160516	Eno3/Igf1/Ezh2/Ccn3/Large1/Ptgfrn/Anxa1/Gas6/Dag1/Dmd/Gpx1/Ccnb1	12
GO	BP	GO:0071634	regulation of transforming growth factor beta production	8/909	31/13297	0.000886549	0.0163118	Cd200/Atp6ap2/Lum/Itgav/Lrrc32/Cx3cl1/Ltbp1/Cd34	8
GO	BP	GO:0009108	coenzyme biosynthetic process	24/909	176/13297	0.000904615	0.0165773	Eno3/Igf1/Ogdh/Elovl5/Dld/Pdhx/Acss1/Pdhb/Coq3/Dlat/Gch1/Mpc1/Idh2/AABR07026654.1/Coq9/Pfkp/Gapdh/Flad1/Pdha1/Pdss1/Pgam1/AABR07070043.1/Pfkm/Pgk1	24
GO	MF	GO:0005520	insulin-like growth factor binding	7/883	25/13272	0.000937608	0.0212971	Igfbp7/Itgav/Htra3/Ccn3/Ccn5/Esm1/Htra1	7
GO	BP	GO:0006090	pyruvate metabolic process	16/909	98/13297	0.000939566	0.017149	Eno3/Igf1/Ogdh/Dld/Pdhx/Pdhb/Dlat/Mpc1/AABR07026654.1/Pfkp/Gapdh/Pdha1/Pgam1/AABR07070043.1/Pfkm/Pgk1	16
GO	BP	GO:0051186	cofactor metabolic process	45/909	408/13297	0.000980588	0.0178264	Mdh2/Eno3/Igf1/Ogdh/Hsd11b1/Elovl5/Dld/Pdhx/Acss1/Idh3B/Pdhb/Mdh1/Pdxp/Coq3/Dlat/Cycs/Gch1/Got2/Mpc1/Ldha/Idh2/AABR07026654.1/Coq9/Ciapin1/Got1/Pfkp/Sucla2/Phyh/Gapdh/Ciao3/Slc11a2/Flad1/Aldh5a1/Cox10/Pdha1/Nnt/LOC100363502/Gpx1/Pdss1/Pgam1/AABR07070043.1/Alas1/Pfkm/Pgk1/Pxdn	45
GO	CC	GO:0016528	sarcoplasm	11/928	55/13693	0.000990747	0.00708572	Atp2a2/Sgcd/Casq1/Itpr1/Jph2/Trdn/Dmpk/Agl/Slc2a4/Ank1/Mef2c	11
GO	BP	GO:0051656	establishment of organelle localization	40/909	352/13297	0.00104444	0.0189118	Kifc1/Atp2a2/Dnm1l/Nuf2/Cenpf/Calm1/Nusap1/Kif18a/Mad2l1/Fyco1/Spdl1/Prepl/Cep83/Nppa/Cenpe/Xpo1/Trak2/Spag5/Gpsm2/Sapcd2/Ndc80/Kif23/Fam83d/Slc2a4/Plk1/Kif2c/Rab3a/Psrc1/Kif22/Cenpc/Mcph1/Cdca8/Mlh1/Kif14/Cdca5/Zw10/AABR07066944.1/Fmr1/Nde1/Ccnb1	40
GO	BP	GO:0043500	muscle adaptation	15/909	90/13297	0.00107934	0.0194666	Gatm/Atp2a2/Rgs4/Atp2b4/Igf1/Lmcd1/Ezh2/Nppa/Trpc3/Tnnc1/Myh6/Tnnt1/Rock1/Mef2c/Errfi1	15
GO	MF	GO:0043138	3'-5' DNA helicase activity	6/883	19/13272	0.0010912	0.0240974	Mcm7/Gins1/Recql/Mcm5/Recql4/Cdc45	6
GO	BP	GO:1990573	potassium ion import across plasma membrane	7/909	25/13297	0.00110092	0.0197776	Atp1b1/Kcnj2/Atp1a2/Hcn2/Kcnh2/Atp1a3/Atp1a1	7
GO	BP	GO:0006733	oxidoreduction coenzyme metabolic process	20/909	138/13297	0.00110579	0.0197872	Mdh2/Eno3/Igf1/Ogdh/Hsd11b1/Idh3B/Mdh1/Coq3/Mpc1/Ldha/Idh2/Coq9/Pfkp/Gapdh/Nnt/Pdss1/Pgam1/AABR07070043.1/Pfkm/Pgk1	20
GO	BP	GO:0032506	cytokinetic process	8/909	32/13297	0.00111219	0.019824	Aurkb/Kif23/Anln/Cep55/Kif20b/Ect2/Kif20a/Racgap1	8
GO	BP	GO:0048738	cardiac muscle tissue development	24/909	179/13297	0.00114914	0.0204028	Cdk1/Sik1/Sgcd/Rgs4/Myocd/Igf1/Jph2/Nppa/Bmp4/Rara/Fgfr1/Fhl2/Tnnc1/Col11a1/Myh6/Grem1/Mef2c/Ndufv2/Myo18b/Gjc1/Prkar1a/Bmpr1a/Myh11/Ccnb1	24
GO	BP	GO:0006123	mitochondrial electron transport, cytochrome c to oxygen	5/909	13/13297	0.00119591	0.0209077	Cox4i2/Cycs/Cox5a/Cox7c/LOC100363502	5
GO	BP	GO:0009263	deoxyribonucleotide biosynthetic process	5/909	13/13297	0.00119591	0.0209077	Dut/LOC100359539/Adk/Rrm1/Rrm2	5
GO	BP	GO:0019646	aerobic electron transport chain	5/909	13/13297	0.00119591	0.0209077	Cox4i2/Cycs/Cox5a/Cox7c/LOC100363502	5
GO	BP	GO:0048739	cardiac muscle fiber development	5/909	13/13297	0.00119591	0.0209077	Sgcd/Bmp4/Myh6/Myo18b/Myh11	5
GO	MF	GO:0003777	microtubule motor activity	13/883	75/13272	0.00123105	0.025981	Kifc1/Kif18a/Cenpe/Kif23/Kif21a/Kif20b/Kif2c/Kif22/Kif18b/Kif20a/Kif14/Kif4a/Kif11	13
GO	MF	GO:0016706	oxidoreductase activity, acting on paired donors, with incorporation or reduction of molecular oxygen, 2-oxoglutarate as one donor, and incorporation of one atom each of oxygen into both donors	9/883	41/13272	0.00124186	0.025981	Jmjd6/Tet1/Egln3/Plod1/P4ha3/Phyh/Alkbh3/Tet2/Plod2	9
GO	BP	GO:0090092	regulation of transmembrane receptor protein serine/threonine kinase signaling pathway	24/909	180/13297	0.00124242	0.021638	Myocd/Igsf1/Gdf6/Htra3/Emilin1/Ccn3/Fstl3/Bmp4/Tgfb3/Skil/Fst/Rgma/Lox/Got1/Itga8/Inha/Nrep/Htra1/Grem1/Cilp/Ltbp1/Bmpr1a/Cav1/Cav2	24
GO	BP	GO:0070507	regulation of microtubule cytoskeleton organization	22/909	160/13297	0.00130221	0.0225931	Nek2/Ccnf/Prkaa2/Tpx2/Xpo1/Cep295/Plk4/Gpsm2/Ska1/Stmn1/Plk1/Psrc1/Ska3/Cep76/Cenpj/Ckap2/Bora/Ska2/Chordc1/Mcph1/Kif11/Stil	22
GO	BP	GO:0071604	transforming growth factor beta production	8/909	33/13297	0.0013814	0.0238762	Cd200/Atp6ap2/Lum/Itgav/Lrrc32/Cx3cl1/Ltbp1/Cd34	8
GO	BP	GO:1903427	negative regulation of reactive oxygen species biosynthetic process	7/909	26/13297	0.00141873	0.0244289	Atp2b4/Atp5mc1/Cycs/Hspd1/LOC100363502/Cd34/Cav1	7
GO	MF	GO:0051539	4 iron, 4 sulfur cluster binding	8/883	34/13272	0.00142837	0.0284914	Ppat/Etfdh/Ndufs1/Ciapin1/Ciao3/Aco2/Pole/Ndufs2	8
GO	MF	GO:0022890	inorganic cation transmembrane transporter activity	47/883	451/13272	0.00143353	0.0284914	Atp2a2/Atp5mc3/Tfrc/Kcne1/Atp5f1b/Atp1b1/Atp2b4/Slc4a4/Atp5pd/Kcnj2/Itgav/Kcnmb1/Vdac1/Itpr1/Atp5mc1/Atp1a2/Gria3/Cox4i2/Jph2/Kcnab3/Hcn2/Kcnh2/Atp7b/Atp5f1d/Trpc3/Slc1a3/Letm1/Atp5f1a/Gas6/Cox5a/Taf3/Slc11a2/Cnnm2/Atp1a3/Atp12a/Cox10/Scn4b/Atp5mg/Atp1a1/Cox7c/Atp2b2/Ndufa4l2/Cacna1s/Kcne4/Kcna6/Cox7b/Slc24a3	47
GO	BP	GO:0008217	regulation of blood pressure	19/909	131/13297	0.00144233	0.024742	Adora1/Atp6ap2/Atp1a2/Nppa/Grip2/Gch1/Nav2/Adrb1/Gas6/Olr59/Smtn/Myh6/Adm/Atp1a1/Ncald/Cd34/Aoc3/Enpep/Acta2	19
GO	BP	GO:0055007	cardiac muscle cell differentiation	16/909	102/13297	0.00145583	0.02488	Cdk1/Sik1/Sgcd/Rgs4/Myocd/Igf1/Nppa/Bmp4/Rara/Fhl2/Myh6/Grem1/Mef2c/Myo18b/Myh11/Ccnb1	16
GO	BP	GO:0031100	animal organ regeneration	15/909	93/13297	0.00152075	0.02584	Cdk1/Ppat/Pnpt1/Aurka/Pgf/Ezh2/Sulf2/Ptpn3/Hmgb2/Ccna2/Gas6/Pcna/Adm/Mki67/Srsf1	15
GO	BP	GO:0007517	muscle organ development	33/909	280/13297	0.00152333	0.02584	Cd164/Cdk1/Eln/Mylk/Rgs4/Col3a1/Cenpf/Myocd/Igf1/Rxrg/Usp2/Casq1/Nr4a1/Itga7/Cavin4/Jph2/Bmp4/Sap30/Large1/Lox/Fgfr1/Tnnc1/Myl3/Col11a1/Myh6/Grem1/Mef2c/Dmd/Gpx1/Bmpr1a/Cav1/Cav2/Ccnb1	33
GO	MF	GO:0140097	catalytic activity, acting on DNA	21/883	156/13272	0.00155422	0.0287514	Mcm7/Mcm4/Polq/Ercc6l/Mcm6/Zranb3/Pole2/Gins1/Recql/Rad54l/Mcm5/Eri2/Pif1/Fen1/Pcna/Alkbh3/Recql4/Rad51/Pole/Cdc45/Top2a	21
GO	MF	GO:0048038	quinone binding	5/883	14/13272	0.00155511	0.0287514	Etfdh/Dhodh/Sdhd/Ndufs2/Aoc3	5
GO	MF	GO:0050998	nitric-oxide synthase binding	5/883	14/13272	0.00155511	0.0287514	Atp2b4/Calm1/Cd74/Dmd/Cav1	5
GO	MF	GO:0042393	histone binding	21/883	157/13272	0.0016849	0.030443	Hat1/Chaf1b/Ncapg2/Asf1b/Vrk1/Ncapd3/H2afx/Hmgb2/Cks2/Dek/Nasp/Zmynd8/Anp32e/Hjurp/Atad2/Cks1b/Uhrf1/Ncapd2/Fmr1/Suz12/Psme4	21
GO	BP	GO:0055075	potassium ion homeostasis	6/909	20/13297	0.00169391	0.0285886	Atp1b1/Atp1a2/Kcnh2/Atp1a3/Atp12a/Atp1a1	6
GO	CC	GO:0030315	T-tubule	9/928	42/13693	0.00169453	0.0119676	Atp2b4/Kcnj2/Casq1/Atp1a2/Tgfb3/Got2/Slc2a4/Atp1a1/Cacna1s	9
GO	BP	GO:0034763	negative regulation of transmembrane transport	15/909	94/13297	0.0016979	0.0285886	Kcne1/Rgs4/Calm1/Atp1a2/Kcnh2/Ppif/Trdn/Enpp1/Oaz2/Pid1/Pea15/Kcne4/Ywhaq/Cav1/Fmr1	15
GO	BP	GO:0006816	calcium ion transport	37/909	327/13297	0.00170854	0.0286621	Atp2a2/Dnm1l/Kcne1/Mylk/Rgs4/Atp1b1/Atp2b4/Calm1/Igf1/Itgav/Wfs1/Srl/Vdac1/Hspa2/Thy1/Casq1/Itpr1/Atp1a2/Jph2/Nppa/Anxa6/Adcyap1r1/Cemip/Trdn/Trpc3/Cx3cl1/Letm1/Afg3l2/Gas6/Gnao1/Hrc/Atp2b2/Cacna1s/Dmd/Vdr/Cav1/Fmr1	37
GO	BP	GO:1990542	mitochondrial transmembrane transport	12/909	67/13297	0.0017615	0.0294422	Pnpt1/Timm17a/Slc25a13/Slc25a15/Mpc1/Cyc1/Hspd1/Timm21/Letm1/Afg3l2/Tomm40/Timm23	12
GO	MF	GO:0003678	DNA helicase activity	9/883	43/13272	0.00177377	0.0313365	Mcm7/Mcm4/Mcm6/Gins1/Recql/Mcm5/Pif1/Recql4/Cdc45	9
GO	BP	GO:0051781	positive regulation of cell division	10/909	50/13297	0.00177444	0.0295503	Cit/Pgf/Aurkb/Tgfb3/Kif23/Kif20b/Cdc25b/Ect2/Kif14/Racgap1	10
GO	BP	GO:0070884	regulation of calcineurin-NFAT signaling cascade	7/909	27/13297	0.00180379	0.0298214	Atp2b4/Igf1/Chp1/Lmcd1/Dyrk2/Rcan2/Fhl2	7
GO	BP	GO:0106056	regulation of calcineurin-mediated signaling	7/909	27/13297	0.00180379	0.0298214	Atp2b4/Igf1/Chp1/Lmcd1/Dyrk2/Rcan2/Fhl2	7
GO	BP	GO:1901992	positive regulation of mitotic cell cycle phase transition	11/909	59/13297	0.00193634	0.0318972	Cdk1/Cdc7/Dtl/Hspa2/Smarcd3/Ube2c/Anxa1/Fbxo5/Cdca5/Cdc45/Ccnb1	11
GO	MF	GO:0004129	cytochrome-c oxidase activity	6/883	21/13272	0.00194611	0.0322325	Cox4i2/Cox5a/Cox10/Cox7c/Ndufa4l2/Cox7b	6
GO	MF	GO:0015002	heme-copper terminal oxidase activity	6/883	21/13272	0.00194611	0.0322325	Cox4i2/Cox5a/Cox10/Cox7c/Ndufa4l2/Cox7b	6
GO	MF	GO:0016676	oxidoreductase activity, acting on a heme group of donors, oxygen as acceptor	6/883	21/13272	0.00194611	0.0322325	Cox4i2/Cox5a/Cox10/Cox7c/Ndufa4l2/Cox7b	6
GO	BP	GO:0006732	coenzyme metabolic process	32/909	274/13297	0.00206304	0.0338621	Mdh2/Eno3/Igf1/Ogdh/Hsd11b1/Elovl5/Dld/Pdhx/Acss1/Idh3B/Pdhb/Mdh1/Pdxp/Coq3/Dlat/Gch1/Mpc1/Ldha/Idh2/AABR07026654.1/Coq9/Pfkp/Sucla2/Gapdh/Flad1/Pdha1/Nnt/Pdss1/Pgam1/AABR07070043.1/Pfkm/Pgk1	32
GO	BP	GO:0045143	homologous chromosome segregation	8/909	35/13297	0.00207367	0.0339146	Pttg1/Ccne2/Ndc1/Espl1/Plk1/Cenpc/Mlh1/Fancd2	8
GO	CC	GO:0031970	organelle envelope lumen	12/928	69/13693	0.00212628	0.0148314	Ak2/Gatm/Pnpt1/Ndufa8/Aifm1/Bche/Cycs/Ndufs1/Ciapin1/Them4/LOC100363502/Tubb5	12
GO	BP	GO:0010524	positive regulation of calcium ion transport into cytosol	9/909	43/13297	0.00213906	0.0348591	Thy1/Casq1/Jph2/Adcyap1r1/Cemip/Trdn/Trpc3/Cx3cl1/Cav1	9
GO	BP	GO:0090101	negative regulation of transmembrane receptor protein serine/threonine kinase signaling pathway	14/909	87/13297	0.00220319	0.0357763	Igsf1/Htra3/Emilin1/Ccn3/Fstl3/Tgfb3/Skil/Fst/Htra1/Grem1/Cilp/Ltbp1/Cav1/Cav2	14
GO	BP	GO:0085029	extracellular matrix assembly	6/909	21/13297	0.00223593	0.0361792	Gpm6b/Emilin1/Lox/Gas6/Efemp2/Myh11	6
GO	BP	GO:0070838	divalent metal ion transport	40/909	367/13297	0.00227505	0.0366822	Atp2a2/Dnm1l/Kcne1/Mylk/Rgs4/Atp1b1/Atp2b4/Calm1/Igf1/Kcnj2/Itgav/Wfs1/Srl/Vdac1/Hspa2/Thy1/Casq1/Itpr1/Atp1a2/Jph2/Nppa/Anxa6/Adcyap1r1/Cemip/Trdn/Trpc3/Cx3cl1/Letm1/Afg3l2/Gas6/Gnao1/Slc11a2/Cnnm2/Hrc/Atp2b2/Cacna1s/Dmd/Vdr/Cav1/Fmr1	40
GO	BP	GO:0072511	divalent inorganic cation transport	40/909	368/13297	0.00238982	0.0383971	Atp2a2/Dnm1l/Kcne1/Mylk/Rgs4/Atp1b1/Atp2b4/Calm1/Igf1/Kcnj2/Itgav/Wfs1/Srl/Vdac1/Hspa2/Thy1/Casq1/Itpr1/Atp1a2/Jph2/Nppa/Anxa6/Adcyap1r1/Cemip/Trdn/Trpc3/Cx3cl1/Letm1/Afg3l2/Gas6/Gnao1/Slc11a2/Cnnm2/Hrc/Atp2b2/Cacna1s/Dmd/Vdr/Cav1/Fmr1	40
GO	CC	GO:0031616	spindle pole centrosome	5/928	15/13693	0.00239462	0.0164995	Aurka/Aurkb/Dlgap5/Aurkc/Nde1	5
GO	BP	GO:0086011	membrane repolarization during action potential	5/909	15/13297	0.00248751	0.0398263	Kcne1/Kcnj2/Kcnh2/Kcne4/Cav1	5
GO	MF	GO:0016675	oxidoreductase activity, acting on a heme group of donors	6/883	22/13272	0.00252721	0.0410027	Cox4i2/Cox5a/Cox10/Cox7c/Ndufa4l2/Cox7b	6
GO	BP	GO:0003300	cardiac muscle hypertrophy	13/909	79/13297	0.00254969	0.0403188	Atp2a2/Rgs4/Atp2b4/Myocd/Igf1/Lmcd1/Ezh2/Nppa/Trpc3/Myh6/Rock1/Mef2c/Errfi1	13
GO	BP	GO:0006637	acyl-CoA metabolic process	11/909	61/13297	0.00255362	0.0403188	Ogdh/Elovl5/Dld/Pdhx/Acss1/Pdhb/Dlat/Mpc1/AABR07026654.1/Sucla2/Pdha1	11
GO	BP	GO:0035383	thioester metabolic process	11/909	61/13297	0.00255362	0.0403188	Ogdh/Elovl5/Dld/Pdhx/Acss1/Pdhb/Dlat/Mpc1/AABR07026654.1/Sucla2/Pdha1	11
GO	BP	GO:1901019	regulation of calcium ion transmembrane transporter activity	11/909	61/13297	0.00255362	0.0403188	Kcne1/Atp1b1/Calm1/Hspa2/Casq1/Atp1a2/Jph2/Nppa/Trdn/Dmd/Fmr1	11
GO	CC	GO:0008305	integrin complex	7/928	29/13693	0.00267897	0.0182364	Itgbl1/Itgav/Itga11/Itga7/Emilin1/Itga8/Itga9	7
GO	BP	GO:0072524	pyridine-containing compound metabolic process	18/909	128/13297	0.0026914	0.0422671	Mdh2/Eno3/Igf1/Ogdh/Hsd11b1/Idh3B/Mdh1/Pdxp/Mpc1/Ldha/Idh2/Pfkp/Gapdh/Nnt/Pgam1/AABR07070043.1/Pfkm/Pgk1	18
GO	BP	GO:0006937	regulation of muscle contraction	17/909	118/13297	0.00269554	0.0422671	Atp2a2/Atp1b1/Adora1/Myocd/Kcnj2/Casq1/Atp1a2/Nppa/Anxa6/Dmpk/Tnnc1/Smtn/Hspb6/Tnnt1/Atp1a1/Dmd/Cav1	17
GO	BP	GO:0002062	chondrocyte differentiation	14/909	89/13297	0.00273938	0.0428075	Sulf2/Gdf6/Ccn3/Bmp4/Tgfbi/Matn4/Fgfr1/Loxl2/Vwa1/Col7a1/Col11a1/Acan/Mef2c/Bmpr1a	14
GO	MF	GO:0008324	cation transmembrane transporter activity	49/883	491/13272	0.00281572	0.0447699	Atp2a2/Atp5mc3/Tfrc/Kcne1/Atp5f1b/Atp1b1/Atp2b4/Slc4a4/Atp5pd/Kcnj2/Itgav/Kcnmb1/Vdac1/Itpr1/Atp5mc1/Atp1a2/Gria3/Cox4i2/Jph2/Kcnab3/Hcn2/Kcnh2/Slc25a15/Atp7b/Atp5f1d/Trpc3/Slc1a3/Letm1/Atp5f1a/Gas6/Cox5a/Taf3/Slc11a2/Cnnm2/Atp1a3/Atp12a/Cox10/Scn4b/Atp5mg/Atp1a1/Cox7c/Atp2b2/Ndufa4l2/Cacna1s/Kcne4/Kcna6/LOC292543/Cox7b/Slc24a3	49
GO	BP	GO:0043462	regulation of ATPase activity	11/909	62/13297	0.00291699	0.0454274	Atp1b1/Hspa2/Dnajc9/Ppif/Ncaph/Dnajb4/Tpm2/Tnnc1/Rab3a/Myh6/Myl4	11
GO	CC	GO:0005583	fibrillar collagen trimer	4/928	10/13693	0.00316242	0.0210208	Col3a1/Col5a2/Lum/Col11a1	4
GO	CC	GO:0098643	banded collagen fibril	4/928	10/13693	0.00316242	0.0210208	Col3a1/Col5a2/Lum/Col11a1	4
GO	BP	GO:0014897	striated muscle hypertrophy	13/909	81/13297	0.00319733	0.0496238	Atp2a2/Rgs4/Atp2b4/Myocd/Igf1/Lmcd1/Ezh2/Nppa/Trpc3/Myh6/Rock1/Mef2c/Errfi1	13
GO	BP	GO:0010248	establishment or maintenance of transmembrane electrochemical gradient	4/909	10/13297	0.00326396	0.0498108	Atp1b1/Atp1a2/Atp1a3/Atp1a1	4
GO	BP	GO:0010934	macrophage cytokine production	4/909	10/13297	0.00326396	0.0498108	Sema7a/Tgfb3/Gas6/Cd74	4
GO	BP	GO:0030007	cellular potassium ion homeostasis	4/909	10/13297	0.00326396	0.0498108	Atp1b1/Atp1a2/Atp1a3/Atp1a1	4
GO	BP	GO:0036376	sodium ion export across plasma membrane	4/909	10/13297	0.00326396	0.0498108	Atp1b1/Atp1a2/Atp1a3/Atp1a1	4
GO	BP	GO:0070989	oxidative demethylation	4/909	10/13297	0.00326396	0.0498108	Jmjd6/Tet1/Alkbh3/Tet2	4
GO	CC	GO:0045277	respiratory chain complex IV	5/928	16/13693	0.00329075	0.0213876	Cox4i2/Cox5a/Ndufa4l2/Uqcrc2/Cox7b	5
GO	CC	GO:0098636	protein complex involved in cell adhesion	7/928	30/13693	0.00329331	0.0213876	Itgbl1/Itgav/Itga11/Itga7/Emilin1/Itga8/Itga9	7
GO	CC	GO:0016469	proton-transporting two-sector ATPase complex	10/928	55/13693	0.00348768	0.0223925	Atp5mc3/Atp5f1b/Atp5pd/Atp5mc1/Ppif/Atp5f1d/Atp5f1a/Taf3/Atp5md/Atp5mg	10
GO	CC	GO:0090533	cation-transporting ATPase complex	4/928	11/13693	0.00470502	0.029869	Atp1b1/Atp1a2/Atp1a3/Atp1a1	4
GO	CC	GO:0043596	nuclear replication fork	7/928	32/13693	0.00483766	0.0303697	Rpa1/Zranb3/Mms22l/Rpa2/Pcna/Prim1/Cdc45	7
GO	CC	GO:0009295	nucleoid	8/928	41/13693	0.00556234	0.03416	Atp5f1b/Grsf1/Vdac1/Vdac2/Acadvl/Tufm/Trmt10c/Slc25a5	8
GO	CC	GO:0042645	mitochondrial nucleoid	8/928	41/13693	0.00556234	0.03416	Atp5f1b/Grsf1/Vdac1/Vdac2/Acadvl/Tufm/Trmt10c/Slc25a5	8
GO	CC	GO:0005751	mitochondrial respiratory chain complex IV	4/928	12/13693	0.00668285	0.0406001	Cox4i2/Cox5a/Ndufa4l2/Uqcrc2	4
GO	CC	GO:0005758	mitochondrial intermembrane space	10/928	61/13693	0.00745542	0.0448118	Ak2/Gatm/Pnpt1/Ndufa8/Aifm1/Cycs/Ndufs1/Ciapin1/Them4/LOC100363502	10
