# Supplementary material for: HOPX Plays a Critical Role in Antiretroviral Drugs Induced Epigenetic Modification and Cardiac Hypertrophy
Source: Cells. 2021 Dec 8;10(12):3458. doi: 10.3390/cells10123458 (PMC8700328; doi:10.3390/cells10123458)
Supplement: Supplementary file 1 [file cells-10-03458-s001.zip › Supplementary Table S4.xls]

## Sheet: Suplimentary Table 4
Categories	Diseases or Functions Annotation	p-value	Molecules	# Molecules
Cardiac Enlargement	Enlargement of heart	7.88e-19	ABCA1,ACADVL,ACKR3,ACTG2,ADK,ADM,ADORA1,ADRA1B,ADRA1D,ADRB1,AHR,AIFM1,ANKRD1,APOE,ASB2,ATF6,ATP2A2,BCL2L1,BIRC5,BMP4,CACNA1S,CAV1,CDH2,CDKN2C,CKMT2,CMKLR1,COL3A1,CTSD,CTSV,DAG1,DNM1L,DSG2,DSP,EGLN3,EIF2AK1,ELN,EPAS1,FASN,FBXO32,FGFR1,FHL2,FN1,FOXM1,FRRS1,FSTL3,FUBP1,GAA,GAS2L3,GAS6,GBP2,GDF15,GJA5,GNAI2,GPX1,HAND2,HCN4,HDAC9,HOPX,HSD11B1,HSPB7,IGF1,IL1R1,IL33,INHA,INHBA,ITGAV,ITGB3,JPH2,JUND,JUP,…	135
Cardiac Enlargement	Hypertrophy of heart	3.93e-14	ABCA1,ACTG2,ADK,ADM,ADORA1,ADRA1B,ADRA1D,ADRB1,AHR,ANKRD1,APOE,ATF6,ATP2A2,BIRC5,BMP4,CACNA1S,CAV1,CKMT2,CMKLR1,CTSD,CTSV,ELN,EPAS1,FASN,FBXO32,FHL2,FN1,FOXM1,FSTL3,FUBP1,GAA,GAS2L3,GAS6,GDF15,GNAI2,HAND2,HDAC9,HOPX,HSD11B1,IGF1,IL33,INHA,INHBA,ITGB3,KL,KLF15,KLF4,LMCD1,MAP2K1,MAPK3,MB,MEF2C,MYC,MYH6,MYH7,MYL3,MYL9,MYLK3,MYOCD,NKX2-5,NPPA,NPR2,NT5E,P2RX4,PFKM,PFN1,PGF,PIK3CG,Pln,PRKAA2,RCAN2,RGS2…	86
Cardiac Dilation,Cardiac Enlargement	Dilated cardiomyopathy	1.92e-10	ACADVL,ADORA1,ADRA1B,ADRA1D,ADRB1,AHR,AIFM1,ANKRD1,ASB2,ATP2A2,BCL2L1,CACNA1S,CKMT2,COL3A1,CTSV,DAG1,DNM1L,DSG2,DSP,EGLN3,FASN,FHL2,FN1,FRRS1,FSTL3,GAA,GAS2L3,GAS6,GBP2,GJA5,GPX1,HAND2,HCN4,HSD11B1,HSPB7,IL1R1,JPH2,JUND,JUP,LIMS2,MPC1,MYC,MYH11,MYH6,MYH7,MYL3,MYOCD,NEXN,PDLIM5,PFKM,PGK1,PPP1R1A,PRKAR1A,PSEN2,RGS12,SCN4B,SCN5A,SDHA,SERPINE1,SGCD,SLC1A3,SLC2A4,SRSF2,THBS2,TIMP1,TMPO,TNNC1,TOP2A,VDA…	70
Cardiac Enlargement	Enlargement of heart chamber	7.04e-09	ABCA1,ACKR3,ADORA1,ADRA1B,ADRA1D,ADRB1,APOE,ATP2A2,BIRC5,CACNA1S,CAV1,CKMT2,CTSV,EPAS1,FOXM1,FSTL3,GAA,GPX1,HAND2,HDAC9,HSD11B1,IGF1,INHBA,ITGB3,KL,KLF15,MB,MYH11,MYH7,MYL3,MYL9,MYLK3,NEXN,NPPA,NT5E,PDLIM5,PFKM,Pln,PRKAA2,RRM1,SERPINE1,TIMP1,TNNC1,VDR	44
Cardiac Enlargement	Enlargement of heart ventricle	1.35e-08	ABCA1,ADORA1,ADRA1B,ADRA1D,ADRB1,APOE,ATP2A2,BIRC5,CACNA1S,CAV1,CKMT2,CTSV,EPAS1,FOXM1,FSTL3,GAA,GPX1,HAND2,HDAC9,HSD11B1,IGF1,INHBA,ITGB3,KL,KLF15,MB,MYH11,MYH7,MYL3,MYL9,MYLK3,NEXN,NPPA,NT5E,PDLIM5,PFKM,Pln,PRKAA2,SERPINE1,TIMP1,TNNC1,VDR	42
Cardiac Enlargement	Enlargement of left ventricle	9.18e-08	ABCA1,ADRA1B,ADRA1D,ADRB1,ATP2A2,CACNA1S,CAV1,CKMT2,CTSV,FOXM1,FSTL3,GAA,GPX1,HAND2,HDAC9,HSD11B1,ITGB3,KLF15,MB,MYH11,MYH7,MYL3,MYLK3,NEXN,NPPA,NT5E,PDLIM5,PFKM,PRKAA2,SERPINE1,TIMP1,TNNC1,VDR	33
Cardiac Enlargement	Ventricular hypertrophy	1.06e-07	ABCA1,ADRA1B,ADRA1D,ADRB1,APOE,ATP2A2,BIRC5,CACNA1S,CAV1,CKMT2,CTSV,EPAS1,FOXM1,FSTL3,GAA,HDAC9,IGF1,INHBA,ITGB3,KL,KLF15,MB,MYH7,MYL3,MYL9,MYLK3,NPPA,NT5E,PFKM,Pln,PRKAA2,TNNC1,VDR	33
Cardiac Dysfunction,Cardiac Enlargement	Hypertrophy of left ventricle	4.38e-07	ABCA1,ADRA1B,ADRA1D,ADRB1,ATP2A2,CACNA1S,CAV1,CKMT2,CTSV,FOXM1,GAA,HDAC9,ITGB3,KLF15,MB,MYH7,MYL3,MYLK3,NPPA,NT5E,PFKM,PRKAA2,TNNC1,VDR	24
Cardiac Dilation,Cardiac Enlargement	Primary dilated cardiomyopthy	1.04e-05	ACADVL,ANKRD1,DSG2,DSP,FHL2,HAND2,HCN4,JPH2,JUP,MYH6,MYH7,MYL3,NEXN,PFKM,PGK1,PSEN2,SCN4B,SCN5A,SDHA,SGCD,TMPO,TNNC1,VDAC1,VDAC2	24
Cardiac Dilation,Cardiac Enlargement	Familial dilated cardiomyopathy	2.67e-05	ACADVL,ANKRD1,DSG2,DSP,HAND2,JPH2,JUP,MYH6,MYH7,MYL3,NEXN,PSEN2,SCN5A,SDHA,SGCD,TMPO,TNNC1	17
Cardiac Dilation,Cardiac Enlargement	Dominant dilated cardiomyopathy	6.45e-05	ANKRD1,DSG2,DSP,MYH6,MYH7,NEXN,PSEN2,SCN5A,SGCD,TMPO	10
Cardiac Enlargement	Right ventricular hypertrophy	6.45e-05	ABCA1,APOE,BIRC5,CAV1,EPAS1,GAA,HDAC9,KL,MYLK3,NPPA	10
Cardiac Enlargement	Enlargement of heart cells	0.000139	ADORA1,ADRB1,BMP4,CAV1,CMKLR1,CTSD,EPAS1,FBXO32,FHL2,FN1,FSTL3,GAS2L3,GDF15,HAND2,HDAC9,IGF1,IL33,INHA,INHBA,KLF4,LMCD1,MAP2K1,MEF2C,MYOCD,NPPA,RGS4,S100A6,SERPINE1,TIMP1,TP53	30
Cardiac Enlargement	Hypertrophy of heart cells	0.000228	ADORA1,ADRB1,BMP4,CAV1,CMKLR1,CTSD,EPAS1,FBXO32,FHL2,FN1,FSTL3,GAS2L3,GDF15,HAND2,HDAC9,IGF1,IL33,INHA,INHBA,LMCD1,MAP2K1,MEF2C,MYOCD,NPPA,RGS4,S100A6,SERPINE1,TIMP1,TP53	29
Cardiac Enlargement	Enlargement of cardiomyocytes	0.000825	ADORA1,ADRB1,BMP4,CAV1,FBXO32,FHL2,FN1,FSTL3,GAS2L3,GDF15,HAND2,HDAC9,IGF1,IL33,INHBA,KLF4,LMCD1,MAP2K1,MEF2C,MYOCD,NPPA,RGS4,SERPINE1,TIMP1,TP53	25
Cardiac Enlargement	Hypertrophy of cardiomyocytes	0.00134	ADORA1,ADRB1,BMP4,CAV1,FBXO32,FHL2,FN1,FSTL3,GAS2L3,GDF15,HAND2,HDAC9,IGF1,IL33,INHBA,LMCD1,MAP2K1,MEF2C,MYOCD,NPPA,RGS4,SERPINE1,TIMP1,TP53	24
Cardiac Enlargement	Hypertrophy of cardiac muscle	0.00169	ADK,ADORA1,ADRB1,BMP4,CAV1,FBXO32,FHL2,FN1,FSTL3,GAS2L3,GDF15,HAND2,HDAC9,IGF1,IL33,INHBA,LMCD1,MAP2K1,MEF2C,MYOCD,NPPA,P2RX4,RGS2,RGS4,ROCK1,SERPINE1,TIMP1,TP53	28
Cardiac Dilation,Cardiac Dysfunction,Cardiac Enlargement	Left ventricular dilation	0.00453	ATP2A2,CKMT2,FSTL3,GAA,GPX1,HAND2,HSD11B1,MYH11,NEXN,PDLIM5,SERPINE1,TIMP1	12
Cardiac Enlargement	Hypertrophy of ventricular septum	0.00504	HDAC9,MYL9	2
Cardiac Dilation,Cardiac Enlargement	Dilated cardiomyopathy 1S	0.00789	DSP,MYH7,NEXN,TNNC1	4
Cardiac Enlargement	Hypertrophy of cardiac-like myocytes	0.0436	HAND2,MEF2C	2
Cardiac Dilation,Cardiac Enlargement	Idiopathic dilated cardiomyopathy	0.0652	PFKM,PGK1,SDHA,VDAC1,VDAC2	5
Cardiac Dilation,Cardiac Enlargement,Heart Failure	Dilated cardiomyopathic failure	0.071	ATP2A2	1
Cardiac Dilation,Cardiac Enlargement	Dilated cardiomyopathy type 1EE	0.071	MYH6	1
Cardiac Dilation,Cardiac Enlargement	Dilated cardiomyopathy 1BB	0.071	DSG2	1
Cardiac Dilation,Cardiac Enlargement	Dilated cardiomyopathy with woolly hair, keratoderma, and tooth agenesis	0.071	DSP	1
Cardiac Dilation,Cardiac Enlargement	Dilated cardiomyopathy 1z	0.071	TNNC1	1
Cardiac Arrythmia,Cardiac Dilation,Cardiac Enlargement	Dilated cardiomyopathy 1e	0.071	SCN5A	1
Cardiac Enlargement	Atrial standstill 2	0.071	NPPA	1
Cardiac Enlargement	Hypertrophy of cardiac anterior wall	0.071	MYH6	1
Cardiac Dilation,Cardiac Enlargement	Dilated cardiomyopathy type 1L	0.071	SGCD	1
Cardiac Dilation,Cardiac Enlargement	Dilated cardiomyopathy type 1CC	0.071	NEXN	1
Cardiac Dilation,Cardiac Enlargement	Dilated cardiomyopathy type 1V	0.071	PSEN2	1
Cardiac Dilation,Cardiac Enlargement	Dilated cardiomyopathy type 1T	0.071	TMPO	1
Cardiac Dilation,Cardiac Enlargement	Dilated cardiomyopathy type 1GG	0.071	SDHA	1
Cardiac Dilation,Cardiac Enlargement	Advanced stage dilated cardiomyopathy	0.071	THBS2	1
Cardiac Dilation,Cardiac Enlargement	ANKRD1-related dilated cardiomyopathy	0.071	ANKRD1	1
Cardiac Enlargement	Enlargement of atrium	0.106	CTSV,RRM1	2
Cardiac Enlargement	Right ventricular dilatation	0.121	ACKR3,ATP2A2,CAV1,GAA	4
Cardiac Damage,Cardiac Dilation,Cardiac Enlargement	Doxorubicin induced cardiomyopathy	0.137	TOP2A	1
Cardiac Enlargement	Digenic midventricular hypertrophic cardiomyopathy	0.137	MYH7	1
Cardiac Dilation,Cardiac Enlargement	Familial isolated dilated cardiomyopathy	0.137	DSG2	1
Cardiac Dilation,Cardiac Enlargement	Severe dilated cardiomyopathy	0.198	AIFM1	1
Cardiac Enlargement	Visceromegaly of heart	0.255	CDKN2C	1
Cardiac Dilation,Cardiac Enlargement	Dilated cardiomyopathy 1A	0.255	HAND2	1
Cardiac Enlargement	Hypertrophy of ventricular myocytes	0.379	FSTL3,IGF1,INHBA	3
Cardiac Enlargement	Pressure overload hypertrophy	0.445	TP53	1
